# Supplementary material for: Emotion knowledge, social behaviour and locomotor activity predict the mathematic performance in 706 preschool children
Source: Sci Rep. 2021 Jul 13;11:14399. doi: 10.1038/s41598-021-93706-7 (PMC8277886; doi:10.1038/s41598-021-93706-7)
Supplement: Supplementary file 3 — Supplementary Information 3. [file 41598_2021_93706_MOESM3_ESM.xlsx]

## Sheet: Database
No. participant	Age in months	Gender	No. school	School location	No. Class	Preschool grade	Emotion1_Joy	Emotion1_Sadness	Emotion1_Anger	Emotion1_Neutral	Emotion1_Fear	Emotion2_Joy	Emotion2_Sadness	Emotion2_Anger	Emotion2_Neutral	Emotion2_Fear	Emotion3_Joy	Emotion3_Sadness	Emotion3_Anger	Emotion3_Neutral	Emotion1_Fear	Emotion knowledge	Math1_Score	Math1_MAX	Math1_Result	Math2_Score	Math2_MAX	Math2_Result	Math3_Score	Math3_MAX	Math3_Result	Mathematics performance	Social_Score	Social_MAX	Social behaviour	Locomotor_Score	Locomotor_MAX	Locomotor activity
1	40	M	School 1	Village	Class 1	1	1	1	1	1	1	1	1	0	1	1	1	1	0	1	1	13	1	4	0.25	1	3	0.333333	1	4	0.25	27.7778	2	5	40	4	5	80
3	36	M	School 1	Village	Class 1	1	1	0	1	1	1	1	0	1	1	1	1	1	0	1	1	12	2	4	0.5	0	3	0	1	4	0.25	25	1	5	20	3	5	60
4	44	F	School 1	Village	Class 1	1	1	1	1	1	1	1	0	0	1	1	1	0	0	0	1	10	1	4	0.25	2	3	0.666667	1	4	0.25	38.8889	2	5	40	2	5	40
5	43	M	School 1	Village	Class 1	1	0	1	1	1	0	1	0	1	0	0	1	0	1	1	1	9	2	4	0.5	1	3	0.333333	1	4	0.25	36.1111	2	5	40	3	5	60
6	46	M	School 1	Village	Class 1	1	0	1	1	1	1	1	0	0	0	1	1	1	0	0	1	9	0	4	0	1	3	0.333333	0	4	0	11.1111	1	5	20	2	5	40
7	52	M	School 1	Village	Class 1	2	1	1	1	1	0	1	1	1	0	0	1	1	1	0	0	10	3	4	0.75	3	3	1	2	4	0.5	75	3	5	60	3	5	60
8	48	F	School 1	Village	Class 1	2	1	1	1	1	1	1	1	1	0	1	0	1	1	1	1	13	3	4	0.75	1	3	0.333333	2	4	0.5	52.7778	3	5	60	3	5	60
9	53	M	School 1	Village	Class 1	2	1	1	1	1	1	0	0	0	0	1	1	1	0	0	1	9	2	4	0.5	2	3	0.666667	3	4	0.75	63.8889	3	5	60	3	5	60
10	48	F	School 1	Village	Class 1	2	1	1	1	1	1	1	1	0	0	1	1	1	0	0	1	11	3	4	0.75	1	3	0.333333	0	4	0	36.1111	3	5	60	2	5	40
11	50	F	School 1	Village	Class 1	2	1	1	1	0	0	1	0	1	0	1	1	1	1	0	1	10	2	4	0.5	3	3	1	1	4	0.25	58.3333	3	5	60	4	5	80
12	65	M	School 1	Village	Class 1	3	1	1	1	1	0	1	0	1	1	0	1	0	1	0	0	9	4	4	1	3	3	1	4	4	1	100	5	5	100	3	5	60
13	68	F	School 1	Village	Class 1	3	1	1	1	1	1	1	1	1	0	1	1	1	1	1	1	14	3	4	0.75	3	3	1	3	4	0.75	83.3333	4	5	80	4	5	80
14	63	F	School 1	Village	Class 1	3	1	1	1	1	1	1	1	1	1	1	1	1	1	1	1	15	3	4	0.75	2	3	0.666667	4	4	1	80.5556	5	5	100	4	5	80
15	65	F	School 1	Village	Class 1	3	1	1	1	1	1	1	1	1	1	1	1	1	1	1	1	15	4	4	1	2	3	0.666667	3	4	0.75	80.5556	3	5	60	3	5	60
16	68	F	School 1	Village	Class 1	3	1	1	1	1	1	1	1	0	1	1	1	1	0	1	1	13	4	4	1	3	3	1	2	4	0.5	83.3333	4	5	80	5	5	100
17	69	F	School 1	Village	Class 1	3	1	1	1	1	1	1	1	1	0	1	1	1	1	0	1	13	4	4	1	3	3	1	4	4	1	100	4	5	80	5	5	100
18	61	M	School 1	Village	Class 1	3	1	1	1	1	1	1	1	0	0	0	1	1	0	0	0	9	3	4	0.75	1	3	0.333333	4	4	1	69.4444	4	5	80	3	5	60
19	45	M	School 2	Rural	Class 2	1	1	1	1	0	1	1	1	1	0	0	1	1	1	0	0	10	1	5	0.2	1	5	0.2	0	4	0	13.3333	4	6	66.6667	3	5	60
20	45	M	School 2	Rural	Class 2	1	1	1	1	1	1	1	0	0	0	1	1	0	0	0	0	8	3	5	0.6	2	5	0.4	0	4	0	33.3333	4	6	66.6667	3	5	60
21	41	F	School 2	Rural	Class 2	1	1	1	1	1	1	1	0	0	0	1	1	0	0	0	1	9	3	5	0.6	2	5	0.4	1	4	0.25	41.6667	2	6	33.3333	3	5	60
22	36	M	School 2	Rural	Class 2	1	1	1	1	0	0	1	0	0	0	0	1	0	1	0	0	6	1	5	0.2	2	5	0.4	0	4	0	20	3	6	50	2	5	40
23	39	M	School 2	Rural	Class 2	1	0	0	1	0	0	1	0	0	0	0	1	0	0	0	0	3	3	5	0.6	0	5	0	0	4	0	20	3	6	50	2	5	40
24	42	F	School 2	Rural	Class 2	1	1	1	1	1	1	1	0	1	0	1	1	0	1	0	1	11	1	5	0.2	2	5	0.4	0	4	0	20	4	6	66.6667	3	5	60
25	44	M	School 2	Rural	Class 2	1	1	1	1	1	0	1	0	1	0	0	1	0	1	0	0	8	3	5	0.6	0	5	0	2	4	0.5	36.6667	3	6	50	3	5	60
26	39	F	School 2	Rural	Class 2	1	1	1	0	0	0	1	0	0	0	0	1	0	0	0	0	4	0	5	0	2	5	0.4	0	4	0	13.3333	3	6	50	2	5	40
27	41	M	School 2	Rural	Class 2	1	1	1	1	0	0	1	1	1	0	0	1	1	0	0	0	8	1	5	0.2	0	5	0	0	4	0	6.66667	4	6	66.6667	3	5	60
28	36	M	School 2	Rural	Class 2	1	1	0	1	0	1	1	0	0	0	0	1	0	1	0	0	6	1	5	0.2	1	5	0.2	0	4	0	13.3333	2	6	33.3333	3	5	60
29	46	M	School 2	Rural	Class 2	1	1	1	1	1	0	1	1	0	0	0	1	1	0	0	0	8	1	5	0.2	2	5	0.4	2	4	0.5	36.6667	4	6	66.6667	3	5	60
30	41	M	School 2	Rural	Class 2	1	1	1	1	1	0	1	0	1	0	0	1	0	1	0	0	8	1	5	0.2	3	5	0.6	2	4	0.5	43.3333	2	6	33.3333	3	5	60
31	38	F	School 2	Rural	Class 2	1	1	1	1	0	1	1	1	0	0	0	1	1	0	0	1	9	3	5	0.6	2	5	0.4	0	4	0	33.3333	4	6	66.6667	3	5	60
32	39	F	School 2	Rural	Class 2	1	1	1	1	1	0	0	0	0	0	0	1	0	0	0	0	5	1	5	0.2	1	5	0.2	2	4	0.5	30	2	6	33.3333	3	5	60
33	49	M	School 2	Rural	Class 2	2	1	1	1	0	1	1	1	1	0	0	1	1	1	0	0	10	4	5	0.8	1	5	0.2	1	4	0.25	41.6667	4	6	66.6667	3	5	60
34	49	M	School 2	Rural	Class 2	2	1	1	1	1	1	1	0	1	0	1	1	0	1	0	0	10	4	5	0.8	0	5	0	2	4	0.5	43.3333	4	6	66.6667	4	5	80
35	47	F	School 2	Rural	Class 2	1	1	0	1	0	0	0	0	0	0	1	0	0	0	0	0	3	4	5	0.8	2	5	0.4	3	4	0.75	65	4	6	66.6667	4	5	80
36	58	M	School 2	Rural	Class 2	2	1	1	1	1	1	1	1	1	1	1	1	1	1	1	1	15	4	5	0.8	4	5	0.8	3	4	0.75	78.3333	4	6	66.6667	4	5	80
37	50	F	School 2	Rural	Class 2	2	1	1	1	1	1	1	1	0	0	1	1	1	0	0	1	11	4	5	0.8	4	5	0.8	3	4	0.75	78.3333	4	6	66.6667	4	5	80
38	50	F	School 2	Rural	Class 2	2	1	1	1	1	1	1	0	0	0	1	1	0	0	0	0	8	4	5	0.8	2	5	0.4	2	4	0.5	56.6667	4	6	66.6667	3	5	60
39	53	F	School 2	Rural	Class 2	2	1	1	1	0	1	1	0	1	0	1	1	0	1	0	1	10	4	5	0.8	2	5	0.4	3	4	0.75	65	4	6	66.6667	5	5	100
40	50	M	School 2	Rural	Class 2	2	1	1	1	1	1	1	0	0	0	0	1	0	0	0	0	7	3	5	0.6	2	5	0.4	0	4	0	33.3333	4	6	66.6667	5	5	100
41	58	M	School 2	Rural	Class 2	2	1	1	1	0	0	1	1	1	0	0	1	1	1	1	1	11	4	5	0.8	0	5	0	2	4	0.5	43.3333	3	6	50	3	5	60
42	52	F	School 2	Rural	Class 2	2	1	1	1	0	1	1	0	0	0	0	1	0	0	0	0	6	4	5	0.8	2	5	0.4	3	4	0.75	65	4	6	66.6667	4	5	80
43	49	M	School 2	Rural	Class 2	2	1	1	1	0	1	1	0	0	0	0	1	0	0	0	0	6	4	5	0.8	3	5	0.6	3	4	0.75	71.6667	4	6	66.6667	5	5	100
44	54	F	School 2	Rural	Class 2	2	1	1	1	1	1	1	0	0	0	1	1	0	0	0	1	9	4	5	0.8	2	5	0.4	2	4	0.5	56.6667	4	6	66.6667	3	5	60
45	51	F	School 2	Rural	Class 2	2	1	1	1	1	0	1	1	0	0	0	1	1	0	0	0	8	4	5	0.8	2	5	0.4	2	4	0.5	56.6667	4	6	66.6667	4	5	80
46	50	F	School 3	Village	Class 4	2	1	1	1	1	1	1	0	1	0	1	0	0	1	0	1	10	2	3	0.666667	0	3	0	0	4	0	22.2222	2	6	33.3333	4	5	80
47	51	F	School 3	Village	Class 4	2	1	1	1	0	1	1	1	1	0	1	1	1	1	0	1	12	1	3	0.333333	0	3	0	0	4	0	11.1111	2	6	33.3333	4	5	80
48	49	F	School 3	Village	Class 4	2	1	1	1	1	1	1	1	1	0	0	1	1	1	0	0	11	0	3	0	1	3	0.333333	2	4	0.5	27.7778	2	6	33.3333	4	5	80
49	57	F	School 3	Village	Class 4	2	1	1	1	1	0	1	1	0	0	0	1	1	0	0	0	8	1	3	0.333333	0	3	0	0	4	0	11.1111	2	6	33.3333	4	5	80
50	54	M	School 3	Village	Class 4	2	0	1	1	0	0	1	0	1	0	0	1	0	1	0	0	6	0	3	0	1	3	0.333333	1	4	0.25	19.4444	2	6	33.3333	4	5	80
51	66	F	School 3	Village	Class 4	3	1	1	1	1	1	1	0	1	0	1	1	0	1	0	1	11	3	3	1	2	3	0.666667	3	4	0.75	80.5556	6	6	100	5	5	100
52	58	M	School 3	Village	Class 4	2	1	1	1	1	1	1	1	1	0	1	1	1	1	0	1	13	2	3	0.666667	1	3	0.333333	4	4	1	66.6667	2	6	33.3333	4	5	80
53	62	F	School 3	Village	Class 4	3	1	1	1	1	1	1	1	0	1	1	1	1	0	0	1	12	3	3	1	3	3	1	4	4	1	100	6	6	100	5	5	100
54	62	M	School 3	Village	Class 4	3	1	1	1	1	1	1	1	1	1	1	1	1	1	1	1	15	3	3	1	3	3	1	4	4	1	100	6	6	100	5	5	100
56	59	F	School 3	Village	Class 4	2	1	1	1	1	1	1	1	1	1	1	1	0	0	0	1	12	1	3	0.333333	3	3	1	2	4	0.5	61.1111	6	6	100	5	5	100
57	62	F	School 3	Village	Class 4	3	1	1	1	1	1	1	1	1	0	1	1	1	1	0	1	13	3	3	1	3	3	1	4	4	1	100	6	6	100	5	5	100
58	69	M	School 3	Village	Class 4	3	1	1	1	1	1	1	0	1	1	1	1	0	1	1	1	13	3	3	1	1	3	0.333333	1	4	0.25	52.7778	3	6	50	3	5	60
59	60	M	School 3	Village	Class 4	3	1	1	1	1	1	1	0	1	1	1	1	0	1	0	1	12	2	3	0.666667	2	3	0.666667	3	4	0.75	69.4444	6	6	100	5	5	100
60	60	F	School 3	Village	Class 4	3	1	1	1	1	1	1	1	0	1	0	1	1	0	1	0	11	3	3	1	3	3	1	2	4	0.5	83.3333	6	6	100	3	5	60
61	61	M	School 3	Village	Class 4	3	1	1	1	1	1	1	1	1	0	1	1	1	1	0	1	13	2	3	0.666667	3	3	1	3	4	0.75	80.5556	6	6	100	5	5	100
62	69	M	School 3	Village	Class 4	3	1	1	1	1	1	1	1	1	1	1	1	1	1	1	1	15	3	3	1	3	3	1	4	4	1	100	6	6	100	5	5	100
63	71	F	School 4	Village	Class 5	3	1	1	1	0	1	1	1	1	0	1	1	1	1	0	1	12	2	3	0.666667	5	5	1	4	4	1	88.8889	3	6	50	4	5	80
64	62	F	School 4	Village	Class 5	3	1	1	1	1	0	1	0	1	0	0	1	0	1	0	1	9	3	3	1	4	5	0.8	3	4	0.75	85	4	6	66.6667	5	5	100
65	67	F	School 4	Village	Class 5	3	1	1	1	1	1	1	1	0	0	1	1	1	1	1	1	13	2	3	0.666667	2	5	0.4	4	4	1	68.8889	6	6	100	5	5	100
66	67	M	School 4	Village	Class 5	3	1	1	1	1	1	1	1	1	0	1	1	1	1	0	1	13	3	3	1	5	5	1	4	4	1	100	6	6	100	5	5	100
67	62	F	School 4	Village	Class 5	3	1	1	1	0	1	1	1	1	0	1	1	1	1	0	1	12	3	3	1	5	5	1	4	4	1	100	3	6	50	3	5	60
68	61	M	School 4	Village	Class 5	3	1	1	1	1	1	0	1	1	0	1	0	1	1	0	1	11	2	3	0.666667	4	5	0.8	3	4	0.75	73.8889	3	6	50	4	5	80
69	62	M	School 4	Village	Class 5	3	1	1	1	1	1	1	0	0	0	1	1	0	0	0	1	9	2	3	0.666667	3	5	0.6	2	4	0.5	58.8889	2	6	33.3333	4	5	80
70	63	F	School 4	Village	Class 5	3	1	1	1	1	1	1	0	0	0	1	1	0	0	0	1	9	2	3	0.666667	4	5	0.8	3	4	0.75	73.8889	5	6	83.3333	3	5	60
71	69	M	School 4	Village	Class 5	3	1	1	1	1	1	1	0	1	0	1	1	0	1	1	1	12	2	3	0.666667	5	5	1	2	4	0.5	72.2222	5	6	83.3333	4	5	80
72	65	M	School 4	Village	Class 5	3	1	1	1	1	1	1	1	1	1	1	1	1	1	1	1	15	3	3	1	5	5	1	3	4	0.75	91.6667	3	6	50	3	5	60
73	69	M	School 4	Village	Class 5	3	1	1	1	1	1	1	1	1	0	1	1	1	1	0	1	13	2	3	0.666667	5	5	1	4	4	1	88.8889	4	6	66.6667	4	5	80
74	62	F	School 4	Village	Class 5	3	1	1	1	1	1	1	1	0	0	1	1	1	1	0	1	12	0	3	0	1	5	0.2	2	4	0.5	23.3333	4	6	66.6667	3	5	60
75	70	F	School 4	Village	Class 5	3	1	1	1	1	1	1	1	1	0	1	1	1	1	0	1	13	2	3	0.666667	5	5	1	3	4	0.75	80.5556	5	6	83.3333	5	5	100
76	68	F	School 4	Village	Class 5	3	1	1	1	1	1	1	1	0	0	0	1	1	0	0	0	9	3	3	1	5	5	1	4	4	1	100	6	6	100	4	5	80
77	62	F	School 4	Village	Class 5	3	1	1	1	0	1	1	0	0	0	1	1	0	1	0	1	9	3	3	1	5	5	1	4	4	1	100	3	6	50	3	5	60
78	64	F	School 4	Village	Class 5	3	1	1	1	0	1	1	1	1	0	1	1	1	1	1	1	13	3	3	1	5	5	1	3	4	0.75	91.6667	3	6	50	5	5	100
79	64	M	School 4	Village	Class 5	3	1	1	1	0	1	1	1	0	0	1	1	1	0	0	1	10	3	3	1	4	5	0.8	3	4	0.75	85	5	6	83.3333	5	5	100
81	70	M	School 4	Village	Class 5	3	1	1	1	1	1	1	0	0	0	0	1	0	0	0	0	7	3	3	1	5	5	1	4	4	1	100	6	6	100	5	5	100
82	65	F	School 4	Village	Class 5	3	1	1	1	1	1	1	1	1	1	1	1	1	1	0	1	14	3	3	1	4	5	0.8	2	4	0.5	76.6667	5	6	83.3333	5	5	100
83	60	M	School 4	Village	Class 5	3	1	1	1	0	1	1	0	1	0	0	1	0	1	0	0	8	3	3	1	5	5	1	4	4	1	100	5	6	83.3333	4	5	80
84	65	F	School 4	Village	Class 5	3	1	1	1	0	1	1	1	1	0	0	1	1	1	0	1	11	2	3	0.666667	4	5	0.8	4	4	1	82.2222	6	6	100	5	5	100
85	70	F	School 4	Village	Class 5	3	1	1	1	1	1	1	1	0	0	1	1	1	1	0	1	12	3	3	1	5	5	1	4	4	1	100	2	6	33.3333	4	5	80
86	60	M	School 4	Village	Class 5	3	1	1	1	1	1	1	1	0	0	1	1	1	1	0	1	12	3	3	1	5	5	1	3	4	0.75	91.6667	4	6	66.6667	4	5	80
87	59	M	School 4	Village	Class 5	2	1	1	1	1	1	1	1	1	0	0	1	1	1	0	1	12	3	3	1	5	5	1	4	4	1	100	5	6	83.3333	4	5	80
88	66	F	School 4	Village	Class 5	3	1	1	1	1	1	1	1	0	0	1	1	1	1	0	1	12	3	3	1	5	5	1	4	4	1	100	6	6	100	5	5	100
89	67	M	School 4	Village	Class 5	3	1	0	1	1	1	1	0	1	1	0	1	1	1	0	1	11	3	3	1	5	5	1	4	4	1	100	4	6	66.6667	4	5	80
90	50	F	School 5	Rural	Class 6	2	0	0	1	0	0	0	1	1	1	1	1	1	0	0	0	7	1	4	0.25	1	3	0.333333	0	5	0	19.4444	2	6	33.3333	2	4	50
91	52	F	School 5	Rural	Class 6	2	1	1	1	1	1	0	0	1	0	1	1	0	1	0	1	10	1	4	0.25	1	3	0.333333	2	5	0.4	32.7778	2	6	33.3333	2	4	50
92	53	M	School 5	Rural	Class 6	2	1	0	1	0	1	0	0	1	1	1	1	0	0	1	0	8	1	4	0.25	1	3	0.333333	3	5	0.6	39.4444	1	6	16.6667	2	4	50
93	58	F	School 5	Rural	Class 6	2	1	1	1	0	1	1	1	1	0	1	1	1	1	0	1	12	1	4	0.25	2	3	0.666667	1	5	0.2	37.2222	2	6	33.3333	2	4	50
94	54	M	School 5	Rural	Class 6	2	1	1	1	1	1	1	1	0	1	1	1	1	0	0	1	12	1	4	0.25	2	3	0.666667	3	5	0.6	50.5556	3	6	50	3	4	75
95	54	F	School 5	Rural	Class 6	2	1	1	1	1	1	1	1	1	0	1	1	1	1	0	1	13	2	4	0.5	3	3	1	4	5	0.8	76.6667	3	6	50	3	4	75
96	58	F	School 5	Rural	Class 6	2	1	0	1	0	0	1	0	0	1	0	1	1	0	0	0	6	1	4	0.25	1	3	0.333333	3	5	0.6	39.4444	2	6	33.3333	2	4	50
97	52	F	School 5	Rural	Class 6	2	1	1	1	1	1	1	0	0	0	0	1	1	0	0	0	8	2	4	0.5	1	3	0.333333	4	5	0.8	54.4444	3	6	50	3	4	75
98	52	F	School 5	Rural	Class 6	2	1	1	1	1	1	1	0	1	0	0	1	0	1	0	1	10	1	4	0.25	2	3	0.666667	4	5	0.8	57.2222	3	6	50	3	4	75
99	58	M	School 5	Rural	Class 6	2	1	1	1	0	1	1	0	1	0	0	1	0	1	0	0	8	1	4	0.25	1	3	0.333333	3	5	0.6	39.4444	3	6	50	3	4	75
100	70	M	School 5	Rural	Class 6	3	1	1	1	1	1	1	1	1	1	0	1	1	1	0	0	12	3	4	0.75	3	3	1	5	5	1	91.6667	3	6	50	3	4	75
101	64	F	School 5	Rural	Class 6	3	1	1	1	0	0	1	0	1	0	0	1	0	0	1	0	7	3	4	0.75	3	3	1	4	5	0.8	85	3	6	50	3	4	75
102	64	F	School 5	Rural	Class 6	3	1	1	1	1	1	1	1	1	1	1	1	1	1	0	1	14	3	4	0.75	3	3	1	5	5	1	91.6667	4	6	66.6667	4	4	100
103	69	F	School 5	Rural	Class 6	3	1	1	1	1	1	1	1	1	0	0	1	1	1	0	1	12	1	4	0.25	3	3	1	2	5	0.4	55	2	6	33.3333	3	4	75
104	61	F	School 5	Rural	Class 6	3	1	1	1	1	1	1	1	1	0	0	0	1	1	0	0	10	2	4	0.5	3	3	1	5	5	1	83.3333	2	6	33.3333	3	4	75
105	70	F	School 5	Rural	Class 6	3	1	1	1	1	1	0	0	1	0	1	1	1	0	0	1	10	2	4	0.5	2	3	0.666667	5	5	1	72.2222	4	6	66.6667	3	4	75
106	69	F	School 5	Rural	Class 6	3	1	1	1	0	1	1	1	0	0	1	1	1	0	0	1	10	3	4	0.75	3	3	1	4	5	0.8	85	4	6	66.6667	4	4	100
107	62	F	School 5	Rural	Class 6	3	1	1	1	1	1	1	0	1	0	0	1	0	1	0	0	9	2	4	0.5	3	3	1	5	5	1	83.3333	4	6	66.6667	4	4	100
108	69	M	School 5	Rural	Class 6	3	1	1	1	1	1	1	1	1	1	1	1	1	1	1	1	15	3	4	0.75	3	3	1	5	5	1	91.6667	4	6	66.6667	4	4	100
109	60	M	School 5	Rural	Class 6	3	1	1	1	1	1	1	1	1	1	1	1	1	1	1	1	15	3	4	0.75	3	3	1	5	5	1	91.6667	2	6	33.3333	3	4	75
110	62	F	School 5	Rural	Class 6	3	1	1	1	1	1	1	0	1	1	0	1	1	1	1	0	12	3	4	0.75	3	3	1	5	5	1	91.6667	4	6	66.6667	4	4	100
111	60	M	School 5	Rural	Class 6	3	1	1	1	1	1	1	0	1	1	0	1	1	1	0	0	11	3	4	0.75	3	3	1	5	5	1	91.6667	2	6	33.3333	3	4	75
112	60	M	School 5	Rural	Class 6	3	1	1	1	0	1	1	1	1	0	0	1	1	1	1	1	12	3	4	0.75	3	3	1	5	5	1	91.6667	3	6	50	3	4	75
113	45	F	School 5	Rural	Class 6	1	1	1	1	0	1	0	0	0	0	0	1	0	0	0	0	5	1	4	0.25	0	3	0	2	5	0.4	21.6667	3	6	50	2	4	50
114	44	M	School 5	Rural	Class 6	1	1	1	1	1	1	1	0	0	0	0	0	0	0	0	0	6	1	4	0.25	0	3	0	1	5	0.2	15	2	6	33.3333	2	4	50
115	37	F	School 5	Rural	Class 6	1	1	1	0	0	0	1	0	0	1	0	0	0	0	0	0	4	1	4	0.25	0	3	0	0	5	0	8.33333	2	6	33.3333	2	4	50
116	36	M	School 5	Rural	Class 6	1	0	1	1	0	0	0	0	0	0	1	0	0	0	0	0	3	1	4	0.25	0	3	0	0	5	0	8.33333	2	6	33.3333	1	4	25
117	40	F	School 5	Rural	Class 6	1	1	1	1	1	0	0	0	0	0	0	0	0	0	0	0	4	1	4	0.25	1	3	0.333333	2	5	0.4	32.7778	2	6	33.3333	1	4	25
118	46	M	School 5	Rural	Class 6	1	0	1	1	0	1	1	0	0	0	0	0	0	0	0	0	4	1	4	0.25	0	3	0	0	5	0	8.33333	1	6	16.6667	2	4	50
119	46	F	School 6	Village	Class 7	1	1	0	1	1	1	0	0	0	1	0	1	0	1	0	0	7	3	4	0.75	2	3	0.666667	3	5	0.6	67.2222	3	6	50	4	5	80
120	38	M	School 6	Village	Class 7	1	0	1	1	1	1	0	0	0	0	0	0	0	0	0	1	5	1	4	0.25	1	3	0.333333	0	5	0	19.4444	1	6	16.6667	3	5	60
121	41	M	School 6	Village	Class 7	1	1	1	1	0	0	0	1	1	0	0	1	0	1	0	0	7	1	4	0.25	0	3	0	3	5	0.6	28.3333	3	6	50	3	5	60
122	47	F	School 6	Village	Class 7	1	0	0	0	0	1	1	0	0	1	0	0	0	0	0	0	3	1	4	0.25	2	3	0.666667	1	5	0.2	37.2222	2	6	33.3333	2	5	40
123	44	M	School 6	Village	Class 7	1	1	1	1	0	1	0	0	0	0	0	1	0	0	0	1	6	1	4	0.25	1	3	0.333333	0	5	0	19.4444	3	6	50	4	5	80
124	37	F	School 6	Village	Class 7	1	1	1	1	0	1	1	0	0	1	0	0	0	0	0	0	6	1	4	0.25	1	3	0.333333	0	5	0	19.4444	2	6	33.3333	2	5	40
125	38	M	School 6	Village	Class 7	1	1	1	1	0	1	1	0	0	0	0	0	0	0	0	0	5	2	4	0.5	1	3	0.333333	2	5	0.4	41.1111	3	6	50	3	5	60
126	36	M	School 6	Village	Class 7	1	0	1	1	0	1	1	0	0	0	0	0	0	0	0	0	4	1	4	0.25	0	3	0	0	5	0	8.33333	1	6	16.6667	2	5	40
127	42	F	School 6	Village	Class 7	1	1	1	1	0	0	1	0	1	0	0	0	0	0	1	0	6	2	4	0.5	1	3	0.333333	3	5	0.6	47.7778	2	6	33.3333	2	5	40
128	46	F	School 6	Village	Class 7	1	1	1	1	1	0	1	0	0	0	0	1	0	0	1	0	7	1	4	0.25	2	3	0.666667	3	5	0.6	50.5556	3	6	50	2	5	40
129	46	M	School 6	Village	Class 7	1	1	1	1	0	1	1	0	1	0	1	1	0	1	0	1	10	2	4	0.5	2	3	0.666667	2	5	0.4	52.2222	2	6	33.3333	4	5	80
130	44	M	School 6	Village	Class 7	1	0	1	1	0	0	1	0	0	0	0	0	0	0	0	0	3	2	4	0.5	2	3	0.666667	4	5	0.8	65.5556	1	6	16.6667	2	5	40
131	43	M	School 6	Village	Class 7	1	1	1	0	0	1	1	1	0	0	1	1	1	1	0	1	10	3	4	0.75	0	3	0	1	5	0.2	31.6667	3	6	50	3	5	60
132	38	M	School 6	Village	Class 7	1	1	1	1	0	0	1	0	0	1	0	0	0	0	0	0	5	1	4	0.25	1	3	0.333333	1	5	0.2	26.1111	2	6	33.3333	2	5	40
133	37	F	School 6	Village	Class 7	1	1	0	1	0	0	0	0	0	1	1	0	0	0	0	0	4	1	4	0.25	0	3	0	1	5	0.2	15	2	6	33.3333	2	5	40
134	47	F	School 6	Village	Class 7	1	0	1	0	1	1	0	0	0	0	0	0	0	0	0	1	4	1	3	0.333333	2	3	0.666667	4	4	1	66.6667	4	6	66.6667	3	5	60
135	47	F	School 6	Village	Class 7	1	1	1	1	0	1	0	0	0	0	0	0	0	0	0	0	4	1	3	0.333333	3	3	1	3	4	0.75	69.4444	3	6	50	2	5	40
136	56	F	School 6	Village	Class 7	2	1	1	1	0	1	1	0	1	0	0	1	1	0	0	0	8	2	3	0.666667	2	3	0.666667	3	4	0.75	69.4444	4	6	66.6667	3	5	60
137	57	M	School 6	Village	Class 7	2	1	1	1	1	1	1	0	1	0	0	1	0	1	0	0	9	1	3	0.333333	2	3	0.666667	3	4	0.75	58.3333	3	6	50	2	5	40
138	52	F	School 6	Village	Class 7	2	1	1	1	0	0	0	0	0	0	0	1	0	0	1	0	5	1	3	0.333333	2	3	0.666667	3	4	0.75	58.3333	3	6	50	2	5	40
139	48	M	School 6	Village	Class 7	2	1	1	1	1	1	1	0	1	0	0	1	0	1	0	0	9	2	3	0.666667	2	3	0.666667	3	4	0.75	69.4444	3	6	50	2	5	40
140	50	M	School 6	Village	Class 7	2	0	1	1	0	0	1	0	0	0	0	0	0	0	0	0	3	1	3	0.333333	2	3	0.666667	3	4	0.75	58.3333	2	6	33.3333	2	5	40
141	50	M	School 6	Village	Class 7	2	1	1	1	0	1	1	0	0	0	0	1	0	0	0	0	6	2	3	0.666667	3	3	1	3	4	0.75	80.5556	3	6	50	2	5	40
142	47	M	School 6	Village	Class 7	1	1	1	1	1	1	1	0	0	0	0	1	0	0	0	0	7	2	3	0.666667	2	3	0.666667	2	4	0.5	61.1111	3	6	50	4	5	80
143	55	F	School 7	Village	Class 8	2	1	1	1	1	1	1	1	1	0	1	1	1	1	0	0	12	1	3	0.333333	2	3	0.666667	3	4	0.75	58.3333	3	5	60	2	4	50
144	67	F	School 7	Village	Class 8	3	1	1	1	1	1	1	1	1	1	1	1	1	1	1	1	15	2	3	0.666667	3	3	1	4	4	1	88.8889	4	5	80	3	4	75
145	51	F	School 7	Village	Class 8	2	0	0	1	0	0	0	0	0	1	0	0	0	1	0	0	3	0	3	0	0	3	0	0	4	0	0	2	5	40	2	4	50
146	71	F	School 7	Village	Class 8	3	1	1	1	0	1	1	1	1	0	1	1	1	1	0	1	12	3	3	1	3	3	1	3	4	0.75	91.6667	4	5	80	3	4	75
147	49	F	School 7	Village	Class 8	2	0	1	0	0	0	1	0	0	0	1	0	0	0	0	0	3	1	3	0.333333	0	3	0	0	4	0	11.1111	3	5	60	2	4	50
148	49	F	School 7	Village	Class 8	2	1	1	1	1	1	0	1	0	1	1	0	1	0	1	1	11	1	3	0.333333	2	3	0.666667	3	4	0.75	58.3333	3	5	60	2	4	50
149	50	M	School 7	Village	Class 8	2	0	1	1	1	0	0	0	0	0	0	1	1	1	1	0	7	1	3	0.333333	2	3	0.666667	1	4	0.25	41.6667	3	5	60	2	4	50
150	50	F	School 7	Village	Class 8	2	1	1	1	1	1	0	0	0	0	1	0	0	0	0	1	7	1	3	0.333333	0	3	0	0	4	0	11.1111	3	5	60	2	4	50
151	64	F	School 7	Village	Class 8	3	0	1	1	0	1	0	0	1	0	1	1	0	0	1	0	7	2	3	0.666667	1	3	0.333333	2	4	0.5	50	4	5	80	3	4	75
152	59	F	School 7	Village	Class 8	2	0	0	0	0	1	1	1	0	0	1	1	0	0	0	0	5	0	3	0	1	3	0.333333	0	4	0	11.1111	3	5	60	2	4	50
153	52	M	School 7	Village	Class 8	2	1	1	1	0	1	0	0	0	1	0	0	0	0	1	1	7	2	3	0.666667	1	3	0.333333	2	4	0.5	50	3	5	60	2	4	50
154	64	M	School 7	Village	Class 8	3	1	1	1	1	1	1	1	0	1	1	1	0	0	0	0	10	3	3	1	3	3	1	4	4	1	100	4	5	80	3	4	75
155	61	F	School 7	Village	Class 8	3	1	1	1	1	1	1	0	1	0	1	1	0	1	0	1	11	3	3	1	3	3	1	4	4	1	100	4	5	80	3	4	75
156	63	M	School 7	Village	Class 8	3	1	1	1	1	1	1	1	1	1	0	1	1	1	0	0	12	3	3	1	3	3	1	4	4	1	100	4	5	80	3	4	75
157	69	F	School 7	Village	Class 8	3	1	1	1	1	1	1	1	1	1	1	1	1	1	1	1	15	2	3	0.666667	3	3	1	4	4	1	88.8889	4	5	80	3	4	75
158	57	F	School 7	Village	Class 8	2	1	1	1	1	1	1	1	0	0	1	1	1	0	0	1	11	2	3	0.666667	2	3	0.666667	2	4	0.5	61.1111	3	5	60	2	4	50
159	57	M	School 7	Village	Class 8	2	1	1	1	0	1	1	1	1	1	0	1	1	0	1	0	11	1	3	0.333333	2	3	0.666667	2	4	0.5	50	3	5	60	2	4	50
160	63	M	School 7	Village	Class 8	3	0	0	0	0	0	0	0	0	0	0	0	0	0	0	0	0	1	3	0.333333	1	3	0.333333	1	4	0.25	30.5556	4	5	80	3	4	75
161	71	F	School 7	Village	Class 8	3	1	1	1	0	1	1	1	1	0	1	1	1	1	0	1	12	3	3	1	3	3	1	4	4	1	100	4	5	80	3	4	75
162	70	F	School 7	Village	Class 8	3	1	1	1	1	1	1	1	1	1	1	1	1	1	1	1	15	3	3	1	3	3	1	4	4	1	100	4	5	80	3	4	75
163	59	M	School 7	Village	Class 8	2	1	1	1	1	1	0	0	0	1	1	1	0	0	1	1	10	1	3	0.333333	1	3	0.333333	1	4	0.25	30.5556	4	5	80	3	4	75
164	55	M	School 7	Village	Class 8	2	1	1	1	1	1	1	1	1	0	1	0	0	0	0	0	9	1	3	0.333333	3	3	1	0	4	0	44.4444	3	5	60	2	4	50
165	68	M	School 7	Village	Class 8	3	0	1	1	0	1	0	1	1	1	0	1	1	0	1	0	9	1	3	0.333333	1	3	0.333333	0	4	0	22.2222	4	5	80	3	4	75
166	69	F	School 7	Village	Class 8	3	1	1	1	1	1	1	1	1	1	0	1	1	1	0	1	13	2	3	0.666667	3	3	1	4	4	1	88.8889	4	5	80	3	4	75
167	64	M	School 7	Village	Class 8	3	1	1	1	1	1	1	1	1	0	0	1	1	1	0	0	11	3	3	1	3	3	1	4	4	1	100	4	5	80	3	4	75
168	58	M	School 7	Village	Class 8	2	1	1	1	0	0	1	0	0	0	0	0	0	1	0	1	6	1	3	0.333333	2	3	0.666667	1	4	0.25	41.6667	3	5	60	2	4	50
169	65	M	School 7	Village	Class 8	3	1	1	1	1	0	1	0	1	1	1	1	1	1	1	0	12	3	3	1	3	3	1	4	4	1	100	4	5	80	3	4	75
170	38	M	School 8	Rural	Class 9	1	0	1	1	0	1	0	1	1	1	0	0	1	1	0	0	8	0	3	0	0	4	0	0	4	0	0	1	5	20	2	5	40
171	40	M	School 8	Rural	Class 9	1	0	0	0	0	0	1	0	0	0	0	1	0	0	1	0	3	2	4	0.5	1	4	0.25	1	4	0.25	33.3333	1	5	20	2	5	40
172	45	M	School 8	Rural	Class 9	1	0	1	1	0	0	0	1	1	1	0	0	0	1	0	0	6	1	4	0.25	0	4	0	0	4	0	8.33333	2	5	40	1	5	20
173	39	M	School 8	Rural	Class 9	1	0	0	1	0	1	1	0	1	0	1	1	0	1	0	1	8	2	4	0.5	2	4	0.5	1	4	0.25	41.6667	1	5	20	2	5	40
174	37	M	School 8	Rural	Class 9	1	1	0	1	0	1	0	0	0	0	0	1	0	0	0	0	4	1	4	0.25	0	4	0	0	4	0	8.33333	2	5	40	1	5	20
175	39	F	School 8	Rural	Class 9	1	1	1	1	1	1	1	0	0	0	0	0	0	0	0	0	6	2	4	0.5	1	4	0.25	1	4	0.25	33.3333	2	5	40	2	5	40
176	62	F	School 8	Rural	Class 9	3	1	1	1	1	1	1	1	1	1	1	1	1	1	1	1	15	3	4	0.75	4	4	1	3	4	0.75	83.3333	4	5	80	3	5	60
177	37	F	School 8	Rural	Class 9	1	1	1	1	1	1	1	0	0	0	1	1	0	1	0	1	10	2	4	0.5	2	4	0.5	1	4	0.25	41.6667	2	5	40	2	5	40
178	44	F	School 8	Rural	Class 9	1	0	1	1	0	0	1	0	0	0	1	1	0	0	0	1	6	1	4	0.25	1	4	0.25	1	4	0.25	25	1	5	20	2	5	40
179	36	F	School 8	Rural	Class 9	1	1	1	1	0	1	1	0	0	0	1	0	0	0	0	1	7	1	4	0.25	1	4	0.25	0	4	0	16.6667	1	5	20	1	5	20
180	38	F	School 8	Rural	Class 9	1	0	1	1	0	1	1	0	0	0	0	0	0	0	0	0	4	1	4	0.25	0	4	0	0	4	0	8.33333	2	5	40	2	5	40
182	52	F	School 8	Rural	Class 9	2	1	1	1	1	1	1	0	1	0	1	0	0	1	0	1	10	3	4	0.75	3	4	0.75	2	4	0.5	66.6667	2	5	40	2	5	40
183	50	F	School 8	Rural	Class 9	2	1	1	0	0	0	1	1	1	0	1	1	1	1	0	1	10	2	4	0.5	2	4	0.5	1	4	0.25	41.6667	2	5	40	3	5	60
184	65	F	School 8	Rural	Class 9	3	1	1	1	1	1	1	1	1	1	1	1	1	1	0	1	14	3	4	0.75	4	4	1	4	4	1	91.6667	4	5	80	4	5	80
185	51	F	School 8	Rural	Class 9	2	1	1	1	0	1	1	1	1	0	0	1	1	1	0	1	11	3	4	0.75	3	4	0.75	3	4	0.75	75	3	5	60	2	5	40
186	56	F	School 8	Rural	Class 9	2	1	1	1	0	0	1	0	1	0	0	1	1	1	1	1	10	1	4	0.25	2	4	0.5	2	4	0.5	41.6667	3	5	60	2	5	40
187	57	F	School 8	Rural	Class 9	2	1	1	1	0	1	1	1	1	0	1	1	1	1	0	1	12	3	4	0.75	3	4	0.75	3	4	0.75	75	3	5	60	3	5	60
188	56	M	School 8	Rural	Class 9	2	1	1	1	1	1	1	1	1	0	1	1	1	1	0	0	12	3	4	0.75	3	4	0.75	3	4	0.75	75	3	5	60	3	5	60
189	54	M	School 8	Rural	Class 9	2	1	1	1	1	1	1	1	1	0	1	1	1	1	0	1	13	3	4	0.75	2	4	0.5	1	4	0.25	50	2	5	40	3	5	60
190	51	M	School 8	Rural	Class 9	2	0	1	1	1	1	0	0	1	0	1	1	0	1	0	1	9	2	4	0.5	3	4	0.75	2	4	0.5	58.3333	2	5	40	2	5	40
191	50	M	School 8	Rural	Class 9	2	1	1	1	1	0	0	0	1	1	1	1	0	1	0	0	9	3	4	0.75	3	4	0.75	3	4	0.75	75	3	5	60	2	5	40
192	56	M	School 8	Rural	Class 9	2	1	1	1	0	1	0	1	1	0	0	1	1	0	0	0	8	2	4	0.5	3	4	0.75	3	4	0.75	66.6667	3	5	60	3	5	60
194	64	M	School 8	Rural	Class 9	3	1	1	1	1	1	1	1	1	0	1	1	1	1	0	1	13	4	4	1	4	4	1	4	4	1	100	5	5	100	4	5	80
195	63	F	School 8	Rural	Class 9	3	1	1	1	1	1	1	0	1	0	1	1	0	1	1	1	12	3	4	0.75	2	4	0.5	3	4	0.75	66.6667	4	5	80	5	5	100
196	69	M	School 8	Rural	Class 9	3	1	1	1	0	1	1	0	1	0	1	1	0	1	0	1	10	4	4	1	4	4	1	4	4	1	100	4	5	80	4	5	80
197	70	M	School 8	Rural	Class 9	3	1	1	1	1	1	1	1	1	0	1	1	1	1	1	1	14	4	4	1	4	4	1	4	4	1	100	5	5	100	5	5	100
198	71	F	School 9	Rural	Class 10	3	1	1	1	1	1	1	1	1	0	1	1	1	1	1	1	14	3	3	1	3	4	0.75	4	4	1	91.6667	4	6	66.6667	5	5	100
199	69	M	School 9	Rural	Class 10	3	1	1	1	1	1	1	0	1	1	1	1	0	1	1	1	13	2	3	0.666667	3	4	0.75	0	4	0	47.2222	4	6	66.6667	4	5	80
200	67	F	School 9	Rural	Class 10	3	1	1	1	1	1	1	1	1	0	1	1	1	1	0	1	13	3	3	1	3	4	0.75	4	4	1	91.6667	4	6	66.6667	3	5	60
201	67	M	School 9	Rural	Class 10	3	1	1	1	1	1	1	1	1	1	1	1	1	1	1	1	15	3	3	1	3	4	0.75	4	4	1	91.6667	5	6	83.3333	4	5	80
204	61	F	School 9	Rural	Class 10	3	1	1	1	0	1	1	1	1	0	1	1	1	1	0	1	12	3	3	1	2	4	0.5	3	4	0.75	75	4	6	66.6667	4	5	80
205	69	M	School 9	Rural	Class 10	3	1	1	1	1	1	1	1	0	1	1	1	1	0	1	1	13	3	3	1	3	4	0.75	4	4	1	91.6667	4	6	66.6667	4	5	80
206	70	F	School 9	Rural	Class 10	3	1	1	1	1	1	1	1	1	1	1	1	1	1	1	1	15	3	3	1	3	4	0.75	4	4	1	91.6667	4	6	66.6667	3	5	60
207	64	F	School 9	Rural	Class 10	3	1	1	1	1	1	0	1	1	1	1	1	1	1	0	1	13	2	3	0.666667	4	4	1	4	4	1	88.8889	5	6	83.3333	4	5	80
210	61	F	School 9	Rural	Class 10	3	1	1	1	1	1	1	1	0	0	1	1	1	0	0	1	11	3	3	1	1	4	0.25	3	4	0.75	66.6667	3	6	50	4	5	80
211	61	F	School 9	Rural	Class 10	3	1	1	1	1	1	1	0	0	0	1	1	1	0	0	1	10	3	3	1	4	4	1	4	4	1	100	4	6	66.6667	4	5	80
212	67	M	School 9	Rural	Class 10	3	1	1	1	1	1	1	0	1	1	1	1	1	1	1	1	14	3	3	1	2	4	0.5	2	4	0.5	66.6667	4	6	66.6667	4	5	80
213	71	M	School 9	Rural	Class 10	3	1	1	1	1	1	1	1	1	0	1	1	1	1	0	1	13	3	3	1	3	4	0.75	4	4	1	91.6667	5	6	83.3333	3	5	60
214	70	M	School 9	Rural	Class 10	3	1	1	1	1	1	1	0	0	0	1	1	0	0	0	1	9	3	3	1	4	4	1	3	4	0.75	91.6667	3	6	50	3	5	60
215	62	F	School 9	Rural	Class 10	3	1	1	1	0	0	1	1	0	0	1	1	1	0	0	1	9	2	3	0.666667	4	4	1	2	4	0.5	72.2222	2	6	33.3333	2	5	40
216	68	F	School 9	Rural	Class 10	3	1	1	1	1	1	1	1	1	0	1	1	1	1	0	1	13	3	3	1	4	4	1	2	4	0.5	83.3333	3	6	50	3	5	60
217	64	F	School 9	Rural	Class 10	3	1	1	1	1	1	1	0	1	1	1	1	0	1	0	1	12	3	3	1	4	4	1	4	4	1	100	4	6	66.6667	4	5	80
218	64	F	School 9	Rural	Class 10	3	1	1	1	1	1	1	0	1	1	1	1	0	1	1	1	13	3	3	1	3	4	0.75	4	4	1	91.6667	5	6	83.3333	3	5	60
219	65	M	School 9	Rural	Class 10	3	1	1	1	1	1	1	1	1	1	0	1	1	1	1	1	14	2	3	0.666667	4	4	1	2	4	0.5	72.2222	5	6	83.3333	4	5	80
220	65	M	School 9	Rural	Class 10	3	0	1	1	1	0	1	0	1	0	0	1	0	1	0	0	7	2	3	0.666667	4	4	1	0	4	0	55.5556	3	6	50	3	5	60
221	46	F	School 10	Rural	Class 11	1	0	0	0	0	0	1	0	0	0	0	0	0	0	0	0	1	1	4	0.25	1	3	0.333333	1	5	0.2	26.1111	2	5	40	3	5	60
222	35	M	School 10	Rural	Class 11	1	1	1	1	0	0	0	1	0	0	0	0	0	0	0	0	4	1	4	0.25	1	3	0.333333	0	5	0	19.4444	2	5	40	3	5	60
223	43	F	School 10	Rural	Class 11	1	0	1	1	0	0	0	0	0	0	1	0	0	0	0	1	4	1	4	0.25	1	3	0.333333	1	5	0.2	26.1111	1	5	20	4	5	80
224	43	M	School 10	Rural	Class 11	1	1	1	1	1	1	0	0	0	0	1	1	0	0	0	1	8	1	4	0.25	1	3	0.333333	1	5	0.2	26.1111	1	5	20	5	5	100
225	51	F	School 10	Rural	Class 11	2	0	1	1	0	0	0	0	0	0	0	1	0	0	0	0	3	1	4	0.25	1	3	0.333333	3	5	0.6	39.4444	5	5	100	5	5	100
226	56	F	School 10	Rural	Class 11	2	1	1	1	1	1	1	0	0	0	1	0	0	0	0	0	7	1	4	0.25	1	3	0.333333	3	5	0.6	39.4444	5	5	100	5	5	100
227	59	F	School 10	Rural	Class 11	2	1	1	1	1	1	1	1	1	0	0	1	1	1	1	0	12	1	4	0.25	1	3	0.333333	4	5	0.8	46.1111	5	5	100	5	5	100
228	55	M	School 10	Rural	Class 11	2	0	1	1	1	1	0	1	1	1	1	0	1	1	0	1	11	1	4	0.25	2	3	0.666667	3	5	0.6	50.5556	3	5	60	5	5	100
229	62	M	School 10	Rural	Class 11	3	1	1	1	1	1	1	0	1	0	1	1	0	1	1	0	11	1	4	0.25	1	3	0.333333	4	5	0.8	46.1111	5	5	100	5	5	100
230	70	M	School 10	Rural	Class 11	3	1	1	1	1	1	1	1	1	1	1	1	1	1	1	1	15	4	4	1	3	3	1	5	5	1	100	2	5	40	5	5	100
231	71	M	School 10	Rural	Class 11	3	1	1	1	1	1	1	1	1	0	1	1	1	0	0	1	12	2	4	0.5	3	3	1	3	5	0.6	70	5	5	100	5	5	100
232	67	F	School 10	Rural	Class 11	3	1	1	1	1	1	1	1	0	1	0	1	1	1	0	0	11	4	4	1	3	3	1	5	5	1	100	5	5	100	5	5	100
239	36	M	School 11	Rural	Class 12	1	0	0	0	0	0	0	0	0	0	0	0	1	0	0	0	1	1	4	0.25	0	3	0	0	4	0	8.33333	1	6	16.6667	1	5	20
240	41	F	School 11	Rural	Class 12	1	0	1	1	1	1	1	1	0	0	0	1	1	0	0	0	8	2	4	0.5	1	3	0.333333	2	4	0.5	44.4444	2	6	33.3333	2	5	40
241	46	F	School 11	Rural	Class 12	1	1	1	1	1	1	1	1	1	0	1	1	1	1	0	1	13	2	4	0.5	2	3	0.666667	2	4	0.5	55.5556	4	6	66.6667	2	5	40
242	45	F	School 11	Rural	Class 12	1	0	1	0	1	0	1	0	1	0	0	0	1	1	0	0	6	1	4	0.25	1	3	0.333333	1	4	0.25	27.7778	1	6	16.6667	2	5	40
243	57	F	School 11	Rural	Class 12	2	1	1	1	1	1	1	1	1	0	1	1	1	1	0	1	13	3	4	0.75	2	3	0.666667	3	4	0.75	72.2222	2	6	33.3333	2	5	40
244	63	M	School 11	Rural	Class 12	3	1	1	1	1	1	1	1	1	1	1	1	1	1	1	1	15	4	4	1	3	3	1	4	4	1	100	4	6	66.6667	4	5	80
245	70	F	School 11	Rural	Class 12	3	1	1	1	1	1	1	1	1	1	1	1	1	1	1	1	15	4	4	1	2	3	0.666667	4	4	1	88.8889	5	6	83.3333	2	5	40
246	61	F	School 11	Rural	Class 12	3	1	1	1	1	1	1	1	1	1	1	1	1	1	1	1	15	4	4	1	3	3	1	4	4	1	100	4	6	66.6667	3	5	60
247	35	M	School 12	Urban	Class 13	1	0	1	1	0	0	0	1	0	1	0	0	0	0	0	0	4	1	4	0.25	2	3	0.666667	1	5	0.2	37.2222	4	6	66.6667	2	5	40
248	36	F	School 12	Urban	Class 13	1	1	1	1	0	1	1	0	0	0	1	0	0	0	0	1	7	1	4	0.25	1	3	0.333333	1	5	0.2	26.1111	4	6	66.6667	3	5	60
249	40	M	School 12	Urban	Class 13	1	0	1	1	0	1	0	1	1	0	1	0	1	1	0	1	9	1	4	0.25	2	3	0.666667	0	5	0	30.5556	4	6	66.6667	4	5	80
250	45	F	School 12	Urban	Class 13	1	0	0	1	1	0	0	0	0	1	0	1	0	0	1	0	5	1	4	0.25	0	3	0	0	5	0	8.33333	4	6	66.6667	4	5	80
251	43	F	School 12	Urban	Class 13	1	1	1	1	0	0	1	1	0	0	0	1	1	0	0	1	8	3	4	0.75	2	3	0.666667	4	5	0.8	73.8889	4	6	66.6667	3	5	60
252	45	M	School 12	Urban	Class 13	1	1	1	1	0	0	0	0	1	0	0	0	0	1	0	0	5	1	4	0.25	2	3	0.666667	3	5	0.6	50.5556	4	6	66.6667	4	5	80
253	53	F	School 12	Urban	Class 13	2	1	1	1	0	1	1	0	0	0	1	0	0	0	0	1	7	1	4	0.25	3	3	1	3	5	0.6	61.6667	4	6	66.6667	4	5	80
254	48	M	School 12	Urban	Class 13	2	1	0	0	0	1	1	0	0	1	1	1	0	0	0	1	7	1	4	0.25	3	3	1	2	5	0.4	55	4	6	66.6667	4	5	80
255	56	F	School 12	Urban	Class 13	2	0	0	1	0	0	0	1	1	0	1	0	1	1	0	0	6	4	4	1	0	3	0	0	5	0	33.3333	4	6	66.6667	4	5	80
256	49	F	School 12	Urban	Class 13	2	0	0	0	0	0	0	1	0	1	0	0	1	0	0	1	4	4	4	1	2	3	0.666667	3	5	0.6	75.5556	2	6	33.3333	4	5	80
257	55	F	School 12	Urban	Class 13	2	1	1	1	0	1	1	1	1	1	1	0	0	0	0	1	10	3	4	0.75	2	3	0.666667	5	5	1	80.5556	5	6	83.3333	4	5	80
258	51	F	School 12	Urban	Class 13	2	1	1	1	0	0	0	0	1	0	0	0	0	1	0	0	5	1	4	0.25	3	3	1	4	5	0.8	68.3333	5	6	83.3333	4	5	80
259	52	M	School 12	Urban	Class 13	2	0	1	0	1	1	1	0	1	1	0	1	0	1	1	0	9	1	4	0.25	3	3	1	3	5	0.6	61.6667	5	6	83.3333	4	5	80
260	55	M	School 12	Urban	Class 13	2	1	1	1	1	1	1	0	1	0	0	1	0	1	0	0	9	4	4	1	3	3	1	5	5	1	100	5	6	83.3333	4	5	80
261	64	F	School 12	Urban	Class 13	3	1	1	1	1	1	1	1	0	0	1	1	1	0	0	1	11	4	4	1	3	3	1	5	5	1	100	6	6	100	5	5	100
262	44	M	School 13	Rural	Class 15	1	0	1	1	0	1	1	0	0	1	1	1	0	0	1	0	8	1	4	0.25	0	3	0	1	5	0.2	15	2	6	33.3333	3	5	60
263	37	F	School 13	Rural	Class 15	1	0	0	1	1	0	1	0	1	0	0	0	0	0	0	0	4	1	4	0.25	2	3	0.666667	1	5	0.2	37.2222	2	6	33.3333	1	5	20
264	42	F	School 13	Rural	Class 15	1	1	1	1	0	1	1	0	1	0	1	1	1	1	1	0	11	1	4	0.25	1	3	0.333333	1	5	0.2	26.1111	2	6	33.3333	1	5	20
265	45	M	School 13	Rural	Class 15	1	1	1	1	0	1	1	0	1	0	0	1	0	1	0	1	9	1	4	0.25	2	3	0.666667	3	5	0.6	50.5556	2	6	33.3333	3	5	60
266	45	M	School 13	Rural	Class 15	1	0	1	1	1	1	1	1	1	0	1	1	1	1	1	1	13	2	4	0.5	1	3	0.333333	2	5	0.4	41.1111	2	6	33.3333	3	5	60
267	43	F	School 13	Rural	Class 15	1	1	0	1	0	0	1	0	0	0	0	0	0	0	0	0	3	1	4	0.25	0	3	0	0	5	0	8.33333	1	6	16.6667	2	5	40
268	57	F	School 13	Rural	Class 15	2	1	1	1	1	1	1	1	1	1	1	1	1	1	1	1	15	3	4	0.75	3	3	1	3	5	0.6	78.3333	4	5	80	3	4	75
269	54	F	School 13	Rural	Class 15	2	1	1	1	1	1	1	1	1	0	1	1	1	1	1	1	14	1	4	0.25	2	3	0.666667	3	5	0.6	50.5556	2	5	40	3	4	75
270	53	F	School 13	Rural	Class 15	2	1	1	1	1	1	1	0	1	1	1	1	1	0	0	1	12	1	4	0.25	3	3	1	4	5	0.8	68.3333	4	5	80	3	4	75
271	47	M	School 13	Rural	Class 15	1	1	1	1	1	1	1	1	0	0	1	1	1	0	1	1	12	3	4	0.75	3	3	1	3	5	0.6	78.3333	3	5	60	3	4	75
272	62	F	School 13	Rural	Class 15	3	1	1	1	1	1	1	1	1	1	1	1	1	1	1	1	15	4	4	1	3	3	1	5	5	1	100	5	5	100	4	4	100
273	54	F	School 13	Rural	Class 15	2	1	1	1	1	1	1	1	1	0	1	1	1	1	0	1	13	1	4	0.25	2	3	0.666667	5	5	1	63.8889	2	5	40	3	4	75
274	62	F	School 13	Rural	Class 15	3	1	1	1	1	1	1	1	1	0	1	1	1	1	0	1	13	4	4	1	3	3	1	3	5	0.6	86.6667	4	5	80	3	4	75
275	68	F	School 13	Rural	Class 15	3	1	1	1	1	1	1	1	1	0	1	1	1	1	0	1	13	4	4	1	3	3	1	5	5	1	100	4	5	80	4	4	100
276	70	M	School 13	Rural	Class 15	3	1	1	1	1	1	1	1	0	0	0	1	1	0	0	0	9	4	4	1	3	3	1	4	5	0.8	93.3333	4	5	80	4	4	100
277	60	F	School 13	Rural	Class 15	3	1	1	1	1	1	1	0	1	0	0	1	1	1	0	0	10	4	4	1	3	3	1	5	5	1	100	4	5	80	4	4	100
278	45	M	School 14	Village	Class 16	1	1	0	0	1	0	1	0	0	0	0	1	0	0	0	0	4	0	3	0	0	3	0	2	4	0.5	16.6667	1	5	20	2	5	40
279	38	F	School 14	Village	Class 16	1	0	1	1	0	1	1	0	1	0	0	1	0	1	0	0	7	1	3	0.333333	0	3	0	1	4	0.25	19.4444	1	5	20	2	5	40
280	38	M	School 14	Village	Class 16	1	0	1	1	0	1	1	1	0	0	0	1	1	0	0	1	8	0	3	0	0	3	0	1	4	0.25	8.33333	1	5	20	1	5	20
281	36	M	School 14	Village	Class 16	1	1	1	1	0	0	1	1	0	0	0	1	1	0	0	1	8	0	3	0	0	3	0	2	4	0.5	16.6667	2	5	40	1	5	20
283	44	M	School 14	Village	Class 16	1	1	1	1	1	1	1	0	1	1	1	1	0	1	0	1	12	1	3	0.333333	1	3	0.333333	2	4	0.5	38.8889	2	5	40	2	5	40
284	44	M	School 14	Village	Class 16	1	1	0	1	0	0	0	1	0	0	1	0	1	1	0	1	7	1	3	0.333333	2	3	0.666667	1	4	0.25	41.6667	1	5	20	2	5	40
285	47	M	School 14	Village	Class 16	1	0	0	0	0	1	0	0	1	0	1	0	0	1	0	1	5	0	3	0	0	3	0	1	4	0.25	8.33333	2	5	40	2	5	40
286	42	M	School 14	Village	Class 16	1	1	1	1	0	1	1	0	0	0	0	1	0	0	0	1	7	1	3	0.333333	1	3	0.333333	2	4	0.5	38.8889	2	5	40	2	5	40
287	45	F	School 14	Village	Class 16	1	1	1	1	0	1	1	1	1	0	0	1	1	0	0	0	9	1	3	0.333333	0	3	0	2	4	0.5	27.7778	2	5	40	1	5	20
288	42	F	School 14	Village	Class 16	1	1	1	1	1	1	1	0	0	0	0	1	0	1	0	1	9	1	3	0.333333	1	3	0.333333	2	4	0.5	38.8889	2	5	40	2	5	40
289	41	F	School 14	Village	Class 16	1	1	1	1	1	1	1	0	0	0	1	1	0	0	0	1	9	0	3	0	0	3	0	1	4	0.25	8.33333	2	5	40	1	5	20
290	35	F	School 14	Village	Class 16	1	1	0	1	1	0	1	0	0	0	0	0	0	0	0	0	4	0	3	0	0	3	0	0	4	0	0	2	5	40	1	5	20
291	45	F	School 14	Village	Class 16	1	0	0	1	0	1	1	0	0	0	1	1	0	0	0	1	6	1	3	0.333333	1	3	0.333333	2	4	0.5	38.8889	1	5	20	2	5	40
292	37	F	School 14	Village	Class 16	1	1	1	1	1	1	1	0	0	0	0	1	0	0	0	0	7	1	3	0.333333	0	3	0	2	4	0.5	27.7778	2	5	40	2	5	40
293	46	M	School 14	Village	Class 16	1	1	1	1	0	1	1	1	1	0	1	1	1	1	0	1	12	0	3	0	0	3	0	2	4	0.5	16.6667	2	5	40	1	5	20
294	36	F	School 14	Village	Class 16	1	1	0	1	0	1	1	0	0	0	0	1	0	0	1	0	6	0	3	0	0	3	0	0	4	0	0	2	5	40	2	5	40
295	35	F	School 14	Village	Class 16	1	0	0	1	0	1	0	0	0	0	1	0	0	0	0	0	3	0	3	0	0	3	0	0	4	0	0	1	5	20	2	5	40
296	36	M	School 14	Village	Class 16	1	1	1	1	0	0	1	0	0	0	0	0	0	0	0	1	5	2	3	0.666667	0	3	0	0	4	0	22.2222	1	5	20	2	5	40
297	39	F	School 14	Village	Class 16	1	1	1	1	1	0	0	1	0	0	0	1	1	0	0	0	7	1	3	0.333333	2	3	0.666667	2	4	0.5	50	2	5	40	2	5	40
298	43	M	School 14	Village	Class 16	1	1	0	1	1	0	1	1	0	0	1	1	1	0	0	1	9	1	3	0.333333	1	3	0.333333	1	4	0.25	30.5556	2	5	40	2	5	40
299	46	M	School 14	Village	Class 16	1	1	1	1	0	0	1	0	0	0	0	1	0	0	0	0	5	0	3	0	0	3	0	1	4	0.25	8.33333	1	5	20	2	5	40
300	37	M	School 14	Village	Class 16	1	1	0	0	1	0	0	0	0	0	0	0	0	0	0	0	2	0	3	0	0	3	0	0	4	0	0	0	5	0	1	5	20
301	41	M	School 14	Village	Class 16	1	1	1	1	0	1	1	1	1	0	1	1	1	0	0	1	11	1	3	0.333333	0	3	0	1	4	0.25	19.4444	2	5	40	1	5	20
302	70	M	School 15	Rural	Class 17	3	1	1	1	1	1	1	1	0	0	1	1	1	0	0	1	11	2	3	0.666667	3	3	1	2	4	0.5	72.2222	4	6	66.6667	4	5	80
303	63	M	School 15	Rural	Class 17	3	1	1	1	1	1	1	1	0	0	1	1	1	0	0	1	11	3	3	1	3	3	1	4	4	1	100	6	6	100	4	5	80
304	66	M	School 15	Rural	Class 17	3	1	1	1	1	1	1	1	1	1	1	1	1	1	1	1	15	3	3	1	3	3	1	4	4	1	100	6	6	100	4	5	80
305	65	F	School 15	Rural	Class 17	3	1	1	1	1	1	1	1	0	1	1	1	1	0	1	1	13	3	3	1	3	3	1	4	4	1	100	5	6	83.3333	3	5	60
306	54	M	School 15	Rural	Class 17	2	1	1	1	1	1	0	0	0	1	1	0	1	0	0	1	9	2	4	0.5	2	3	0.666667	2	4	0.5	55.5556	3	6	50	3	5	60
307	55	F	School 15	Rural	Class 17	2	1	1	1	1	1	1	0	0	1	0	1	0	0	1	0	9	2	4	0.5	2	3	0.666667	2	4	0.5	55.5556	3	6	50	3	5	60
308	48	F	School 15	Rural	Class 17	2	1	1	1	1	1	1	1	1	1	1	1	1	1	0	1	14	2	4	0.5	2	3	0.666667	2	4	0.5	55.5556	3	6	50	3	5	60
309	51	F	School 15	Rural	Class 17	2	1	1	1	1	1	1	0	1	0	1	1	0	1	0	1	11	2	4	0.5	2	3	0.666667	3	4	0.75	63.8889	3	6	50	3	5	60
310	48	M	School 15	Rural	Class 17	2	1	1	1	0	1	1	1	1	0	1	0	1	1	0	1	11	3	4	0.75	2	3	0.666667	2	4	0.5	63.8889	3	6	50	3	5	60
311	52	F	School 15	Rural	Class 17	2	1	1	1	1	1	1	1	1	0	0	1	1	1	0	0	11	3	4	0.75	2	3	0.666667	2	4	0.5	63.8889	3	6	50	3	5	60
312	49	M	School 16	Urban	Class 18	2	1	0	1	0	0	1	1	0	0	0	1	1	0	0	0	6	2	3	0.666667	2	3	0.666667	1	4	0.25	52.7778	2	4	50	3	4	75
313	58	F	School 16	Urban	Class 18	2	1	1	1	1	1	1	1	1	0	1	1	1	1	0	1	13	3	3	1	3	3	1	3	4	0.75	91.6667	3	4	75	3	4	75
314	56	M	School 16	Urban	Class 18	2	1	1	1	1	1	1	1	0	0	1	1	1	0	0	1	11	3	3	1	2	3	0.666667	2	4	0.5	72.2222	3	4	75	3	4	75
315	58	F	School 16	Urban	Class 18	2	1	1	1	1	1	1	1	1	0	1	1	1	1	0	1	13	2	3	0.666667	3	3	1	3	4	0.75	80.5556	3	4	75	3	4	75
316	56	M	School 16	Urban	Class 18	2	1	1	1	1	1	1	1	0	0	1	1	1	0	0	1	11	2	3	0.666667	3	3	1	1	4	0.25	63.8889	2	4	50	3	4	75
317	50	M	School 16	Urban	Class 18	2	1	1	1	1	0	1	1	0	1	0	1	1	0	0	0	9	1	3	0.333333	1	3	0.333333	1	4	0.25	30.5556	1	4	25	1	4	25
318	55	F	School 16	Urban	Class 18	2	1	1	1	1	1	1	1	0	1	0	0	1	1	0	0	10	2	3	0.666667	2	3	0.666667	3	4	0.75	69.4444	3	4	75	3	4	75
319	54	M	School 16	Urban	Class 18	2	1	1	1	0	0	1	1	0	0	0	1	0	0	0	0	6	1	3	0.333333	1	3	0.333333	2	4	0.5	38.8889	2	4	50	2	4	50
320	64	M	School 16	Urban	Class 18	3	1	1	1	1	1	1	1	1	1	1	1	1	1	1	1	15	3	3	1	3	3	1	4	4	1	100	3	3	100	3	4	75
321	62	M	School 16	Urban	Class 18	3	1	1	1	1	1	1	0	0	1	1	1	0	0	1	1	11	3	3	1	3	3	1	4	4	1	100	2	3	66.6667	3	4	75
322	66	M	School 16	Urban	Class 18	3	1	1	1	1	0	0	1	0	1	1	1	1	0	1	1	11	3	3	1	3	3	1	4	4	1	100	3	3	100	3	4	75
323	66	M	School 16	Urban	Class 18	3	1	1	0	0	0	1	1	0	1	1	1	1	0	0	0	8	3	3	1	3	3	1	4	4	1	100	3	3	100	2	4	50
324	62	M	School 16	Urban	Class 18	3	1	1	1	1	1	0	0	0	0	0	0	0	1	0	1	7	3	3	1	3	3	1	3	4	0.75	91.6667	3	3	100	3	4	75
325	68	M	School 16	Urban	Class 18	3	1	1	1	1	1	1	0	0	1	1	1	0	0	1	0	10	3	3	1	3	3	1	2	4	0.5	83.3333	2	3	66.6667	3	4	75
326	71	M	School 16	Urban	Class 18	3	1	1	1	0	1	1	1	0	1	0	1	1	0	0	0	9	3	3	1	3	3	1	4	4	1	100	3	3	100	2	4	50
327	59	M	School 16	Urban	Class 18	2	1	1	1	1	1	1	0	0	0	0	1	0	0	0	0	7	3	3	1	3	3	1	4	4	1	100	3	3	100	4	4	100
328	67	M	School 16	Urban	Class 18	3	1	1	1	1	1	1	0	0	0	1	1	0	0	1	1	10	3	3	1	3	3	1	2	4	0.5	83.3333	3	3	100	4	4	100
329	65	M	School 16	Urban	Class 18	3	1	1	1	0	0	1	1	1	0	0	1	1	1	0	0	9	3	3	1	3	3	1	4	4	1	100	3	3	100	4	4	100
330	70	F	School 16	Urban	Class 18	3	1	1	1	0	0	1	1	0	0	0	1	1	0	0	0	7	3	3	1	2	3	0.666667	2	4	0.5	72.2222	2	3	66.6667	3	4	75
331	67	F	School 16	Urban	Class 18	3	1	1	1	1	1	1	1	1	0	1	1	1	1	0	1	13	3	3	1	3	3	1	4	4	1	100	3	3	100	4	4	100
332	66	F	School 16	Urban	Class 18	3	1	1	1	1	0	1	1	0	0	0	1	1	0	0	0	8	3	3	1	3	3	1	4	4	1	100	3	3	100	4	4	100
333	62	F	School 16	Urban	Class 18	3	1	1	1	1	1	1	1	1	0	1	1	1	1	0	1	13	3	3	1	2	3	0.666667	4	4	1	88.8889	3	3	100	3	4	75
334	62	F	School 16	Urban	Class 18	3	1	1	1	1	1	1	1	1	1	0	1	1	1	1	0	13	3	3	1	3	3	1	4	4	1	100	3	3	100	4	4	100
335	60	F	School 16	Urban	Class 18	3	1	1	1	1	1	1	1	1	0	1	1	1	1	0	1	13	3	3	1	3	3	1	3	4	0.75	91.6667	3	3	100	3	4	75
336	60	F	School 16	Urban	Class 18	3	1	1	1	0	1	0	1	1	0	1	1	1	1	0	1	11	2	3	0.666667	3	3	1	3	4	0.75	80.5556	3	3	100	3	4	75
337	62	F	School 16	Urban	Class 18	3	1	1	1	0	1	1	1	0	0	0	1	1	0	0	0	8	3	3	1	3	3	1	4	4	1	100	3	3	100	4	4	100
338	62	F	School 16	Urban	Class 18	3	1	1	1	1	0	1	1	1	0	0	1	1	1	1	0	11	3	3	1	3	3	1	3	4	0.75	91.6667	3	3	100	3	4	75
339	61	F	School 16	Urban	Class 18	3	1	1	1	1	1	1	1	0	0	0	1	1	0	0	0	9	3	3	1	3	3	1	4	4	1	100	3	3	100	3	4	75
340	40	F	School 17	Rural	Class 19	1	0	1	0	0	1	1	0	0	0	0	1	1	0	1	1	7	0	4	0	0	3	0	0	4	0	0	1	5	20	2	5	40
341	38	M	School 17	Rural	Class 19	1	0	1	1	0	0	1	0	1	0	0	1	0	1	0	0	6	1	4	0.25	0	3	0	1	4	0.25	16.6667	1	5	20	1	5	20
342	43	F	School 17	Rural	Class 19	1	1	1	1	0	0	0	0	1	0	0	0	0	1	0	0	5	0	4	0	1	3	0.333333	0	4	0	11.1111	1	5	20	1	5	20
343	44	F	School 17	Rural	Class 19	1	1	1	1	0	0	1	0	0	0	0	0	0	0	0	0	4	0	4	0	1	3	0.333333	1	4	0.25	19.4444	2	5	40	2	5	40
344	52	F	School 17	Rural	Class 19	2	1	1	1	1	1	1	1	0	0	1	1	1	0	0	1	11	1	4	0.25	1	3	0.333333	1	4	0.25	27.7778	2	5	40	3	5	60
345	56	F	School 17	Rural	Class 19	2	1	1	1	1	1	1	1	0	0	0	1	1	1	0	0	10	2	4	0.5	3	3	1	2	4	0.5	66.6667	2	5	40	3	5	60
346	56	M	School 17	Rural	Class 19	2	1	1	1	1	1	0	1	1	0	0	1	1	0	0	0	9	2	4	0.5	0	3	0	2	4	0.5	33.3333	2	5	40	2	5	40
347	48	M	School 17	Rural	Class 19	2	0	1	1	0	1	0	0	1	1	0	1	1	1	0	0	8	2	4	0.5	1	3	0.333333	1	4	0.25	36.1111	3	5	60	1	5	20
348	48	M	School 17	Rural	Class 19	2	1	0	1	0	1	0	0	0	1	1	1	0	0	0	1	7	1	4	0.25	1	3	0.333333	0	4	0	19.4444	2	5	40	4	5	80
350	52	F	School 17	Rural	Class 19	2	1	1	1	1	1	1	1	1	0	0	1	1	1	0	0	11	2	4	0.5	3	3	1	3	4	0.75	75	4	5	80	3	5	60
351	54	M	School 17	Rural	Class 19	2	1	1	1	0	1	0	1	1	1	1	1	1	1	0	0	11	2	4	0.5	1	3	0.333333	1	4	0.25	36.1111	4	5	80	3	5	60
353	49	F	School 17	Rural	Class 19	2	1	1	1	0	1	1	1	0	1	0	1	1	0	0	0	9	3	4	0.75	2	3	0.666667	2	4	0.5	63.8889	4	5	80	3	5	60
354	55	M	School 17	Rural	Class 19	2	1	1	1	0	1	0	1	1	0	0	0	0	0	0	0	6	2	4	0.5	2	3	0.666667	3	4	0.75	63.8889	4	5	80	3	5	60
356	66	F	School 2	Rural	Class 3	3	1	1	1	1	1	1	1	1	1	1	1	1	1	1	1	15	4	4	1	5	5	1	4	4	1	100	6	6	100	5	5	100
357	63	F	School 2	Rural	Class 3	3	1	1	1	1	1	1	0	1	0	1	1	0	1	0	0	10	4	4	1	3	5	0.6	4	4	1	86.6667	5	6	83.3333	5	5	100
358	60	M	School 2	Rural	Class 3	3	1	1	1	1	1	1	1	1	0	1	1	1	1	0	0	12	4	4	1	5	5	1	3	4	0.75	91.6667	6	6	100	5	5	100
359	71	M	School 2	Rural	Class 3	3	1	1	1	1	1	1	1	1	0	1	1	1	1	0	1	13	4	4	1	5	5	1	1	4	0.25	75	5	6	83.3333	4	5	80
360	70	M	School 2	Rural	Class 3	3	1	1	1	1	1	1	1	1	1	1	1	1	1	1	1	15	4	4	1	5	5	1	3	4	0.75	91.6667	5	6	83.3333	5	5	100
361	71	F	School 2	Rural	Class 3	3	1	1	1	1	1	1	0	1	0	1	1	0	1	0	1	11	3	4	0.75	5	5	1	3	4	0.75	83.3333	5	6	83.3333	4	5	80
362	70	F	School 2	Rural	Class 3	3	1	1	1	1	1	1	1	1	1	1	1	1	1	1	0	14	4	4	1	5	5	1	2	4	0.5	83.3333	5	6	83.3333	5	5	100
363	66	M	School 2	Rural	Class 3	3	1	1	1	1	1	0	1	1	1	0	1	1	1	0	0	11	3	4	0.75	4	5	0.8	3	4	0.75	76.6667	5	6	83.3333	5	5	100
364	60	F	School 2	Rural	Class 3	3	1	1	1	1	1	1	1	1	1	1	1	1	1	0	1	14	4	4	1	5	5	1	4	4	1	100	6	6	100	5	5	100
365	66	M	School 2	Rural	Class 3	3	1	1	1	1	1	1	1	1	1	1	1	1	1	1	1	15	3	4	0.75	5	5	1	3	4	0.75	83.3333	6	6	100	5	5	100
366	61	F	School 2	Rural	Class 3	3	1	1	1	0	1	1	1	1	0	0	1	1	1	0	0	10	4	4	1	5	5	1	2	4	0.5	83.3333	6	6	100	5	5	100
367	68	F	School 2	Rural	Class 3	3	1	1	1	1	1	1	1	1	0	1	1	1	1	0	1	13	4	4	1	3	5	0.6	3	4	0.75	78.3333	6	6	100	5	5	100
368	67	M	School 2	Rural	Class 3	3	1	1	1	1	1	1	0	0	1	1	1	0	0	0	1	10	3	4	0.75	5	5	1	3	4	0.75	83.3333	5	6	83.3333	4	5	80
369	67	M	School 2	Rural	Class 3	3	1	1	1	1	1	1	1	1	1	1	1	1	1	1	1	15	4	4	1	5	5	1	4	4	1	100	6	6	100	5	5	100
370	60	M	School 2	Rural	Class 3	3	1	1	1	1	1	1	0	0	1	0	1	1	0	0	0	9	3	4	0.75	3	5	0.6	1	4	0.25	53.3333	5	6	83.3333	4	5	80
371	67	M	School 2	Rural	Class 3	3	1	1	1	0	1	1	1	1	0	0	1	1	1	0	0	10	4	4	1	5	5	1	4	4	1	100	5	6	83.3333	5	5	100
372	54	F	School 2	Rural	Class 3	2	1	1	1	1	1	0	0	1	0	0	0	0	1	0	0	7	4	4	1	2	5	0.4	2	5	0.4	60	5	6	83.3333	5	5	100
373	58	M	School 2	Rural	Class 3	2	1	1	1	0	0	1	1	1	0	1	1	1	1	0	1	11	4	4	1	4	5	0.8	2	5	0.4	73.3333	5	6	83.3333	5	5	100
374	58	F	School 2	Rural	Class 3	2	1	1	1	0	1	0	0	0	0	0	0	1	0	0	0	5	1	4	0.25	1	5	0.2	4	5	0.8	41.6667	4	6	66.6667	4	5	80
375	55	F	School 2	Rural	Class 3	2	1	1	1	1	1	1	1	1	1	1	1	1	1	1	1	15	1	4	0.25	1	5	0.2	4	5	0.8	41.6667	5	6	83.3333	4	5	80
376	58	F	School 2	Rural	Class 3	2	1	1	1	1	1	1	0	1	0	0	1	0	1	0	0	9	3	4	0.75	2	5	0.4	3	5	0.6	58.3333	6	6	100	5	5	100
377	54	M	School 2	Rural	Class 3	2	1	1	1	0	1	1	1	1	0	1	1	1	1	0	1	12	4	4	1	4	5	0.8	4	5	0.8	86.6667	5	6	83.3333	3	5	60
378	48	F	School 2	Rural	Class 3	2	0	1	1	0	0	0	0	1	1	0	1	0	1	1	0	7	1	4	0.25	2	5	0.4	2	5	0.4	35	4	6	66.6667	4	5	80
379	54	F	School 2	Rural	Class 3	2	1	1	1	0	1	1	1	0	0	1	1	1	0	0	1	10	2	4	0.5	2	5	0.4	3	5	0.6	50	4	6	66.6667	4	5	80
380	56	M	School 2	Rural	Class 3	2	1	1	1	1	1	1	1	1	0	1	1	1	1	0	1	13	4	4	1	4	5	0.8	4	5	0.8	86.6667	5	6	83.3333	5	5	100
381	58	M	School 2	Rural	Class 3	2	1	1	1	1	1	1	1	0	1	1	1	1	0	1	1	13	4	4	1	4	5	0.8	4	5	0.8	86.6667	5	6	83.3333	5	5	100
382	61	M	School 18	Village	Class 20	3	1	1	1	0	0	1	1	1	0	0	1	1	1	0	1	10	4	4	1	3	3	1	5	5	1	100	5	6	83.3333	5	5	100
383	61	F	School 18	Village	Class 20	3	1	1	1	1	1	1	1	0	0	0	1	1	0	0	0	9	4	4	1	3	3	1	5	5	1	100	5	6	83.3333	5	5	100
384	62	M	School 18	Village	Class 20	3	1	1	1	1	1	1	1	1	0	1	1	1	1	0	1	13	3	4	0.75	3	3	1	5	5	1	91.6667	6	6	100	5	5	100
385	61	M	School 18	Village	Class 20	3	1	1	1	1	1	1	1	1	1	1	1	1	1	1	1	15	4	4	1	3	3	1	5	5	1	100	5	6	83.3333	5	5	100
386	68	F	School 18	Village	Class 20	3	1	1	1	1	1	1	0	1	0	1	1	0	1	1	1	12	4	4	1	3	3	1	5	5	1	100	5	6	83.3333	5	5	100
387	65	M	School 18	Village	Class 20	3	1	1	1	1	1	1	1	1	0	1	1	1	1	0	1	13	3	4	0.75	3	3	1	5	5	1	91.6667	6	6	100	5	5	100
388	61	M	School 18	Village	Class 20	3	1	1	1	1	1	1	1	0	0	1	1	1	1	0	0	11	2	4	0.5	3	3	1	5	5	1	83.3333	5	6	83.3333	5	5	100
389	63	M	School 18	Village	Class 20	3	1	1	1	1	1	1	0	1	0	1	1	0	1	0	1	11	1	4	0.25	1	3	0.333333	5	5	1	52.7778	5	6	83.3333	5	5	100
390	70	F	School 18	Village	Class 20	3	1	1	1	0	0	1	0	0	0	0	0	0	1	0	0	5	1	4	0.25	1	3	0.333333	4	5	0.8	46.1111	5	6	83.3333	5	5	100
391	65	M	School 18	Village	Class 20	3	1	1	1	1	1	1	1	1	0	1	1	1	1	0	1	13	1	4	0.25	3	3	1	5	5	1	75	5	6	83.3333	5	5	100
392	63	M	School 18	Village	Class 20	3	1	1	1	0	0	0	0	1	0	0	0	0	1	0	0	5	4	4	1	3	3	1	5	5	1	100	5	6	83.3333	5	5	100
393	64	F	School 18	Village	Class 20	3	1	1	1	1	1	1	0	1	0	1	1	0	1	0	1	11	4	4	1	3	3	1	5	5	1	100	5	6	83.3333	2	5	40
394	60	F	School 18	Village	Class 20	3	1	1	1	1	1	1	0	1	1	1	1	0	1	1	1	13	4	4	1	3	3	1	5	5	1	100	6	6	100	5	5	100
395	59	F	School 18	Village	Class 20	2	1	1	1	1	1	1	1	0	0	1	1	1	0	0	1	11	4	4	1	3	3	1	5	5	1	100	6	6	100	5	5	100
396	68	M	School 18	Village	Class 20	3	1	1	1	0	1	1	1	1	0	1	1	1	1	0	1	12	4	4	1	3	3	1	5	5	1	100	6	6	100	5	5	100
397	63	M	School 18	Village	Class 20	3	1	1	1	0	1	1	1	0	0	1	1	1	0	0	1	10	4	4	1	3	3	1	5	5	1	100	6	6	100	5	5	100
398	60	M	School 18	Village	Class 20	3	1	1	1	1	1	1	1	1	1	0	1	1	1	1	0	13	4	4	1	3	3	1	5	5	1	100	5	6	83.3333	5	5	100
399	65	M	School 18	Village	Class 20	3	1	1	1	0	1	1	1	0	0	1	1	1	0	0	1	10	4	4	1	3	3	1	5	5	1	100	6	6	100	5	5	100
400	61	F	School 18	Village	Class 20	3	1	1	1	1	1	1	0	0	1	1	1	0	0	1	1	11	4	4	1	3	3	1	5	5	1	100	6	6	100	5	5	100
401	68	M	School 18	Village	Class 20	3	1	1	1	1	1	1	1	1	0	1	1	1	1	0	1	13	4	4	1	3	3	1	5	5	1	100	6	6	100	5	5	100
402	68	M	School 18	Village	Class 20	3	1	1	1	1	1	1	1	0	0	1	1	1	0	0	1	11	4	4	1	3	3	1	5	5	1	100	6	6	100	5	5	100
403	65	F	School 18	Village	Class 20	3	1	0	1	0	0	1	1	0	0	0	1	1	0	0	0	6	1	4	0.25	1	3	0.333333	5	5	1	52.7778	5	6	83.3333	2	5	40
404	67	M	School 18	Village	Class 20	3	1	1	1	1	1	1	1	1	0	0	1	1	1	0	0	11	4	4	1	3	3	1	5	5	1	100	6	6	100	5	5	100
405	69	F	School 18	Village	Class 20	3	1	1	1	1	1	1	1	1	0	1	1	1	1	0	1	13	3	4	0.75	3	3	1	5	5	1	91.6667	5	6	83.3333	5	5	100
406	63	F	School 18	Village	Class 20	3	1	1	1	1	1	1	0	1	0	1	1	0	1	0	1	11	4	4	1	3	3	1	5	5	1	100	6	6	100	2	5	40
407	40	M	School 19	Urban	Class 21	1	1	1	1	1	1	1	1	1	1	1	1	1	1	1	1	15	2	4	0.5	2	4	0.5	2	4	0.5	50	2	4	50	3	5	60
408	44	F	School 19	Urban	Class 21	1	1	1	1	1	1	1	1	0	0	1	1	1	0	0	1	11	2	4	0.5	2	4	0.5	2	4	0.5	50	1	4	25	2	5	40
409	40	F	School 19	Urban	Class 21	1	1	1	1	0	0	1	1	0	0	0	1	1	0	1	0	8	1	4	0.25	1	4	0.25	1	4	0.25	25	1	4	25	2	5	40
410	44	F	School 19	Urban	Class 21	1	1	1	1	1	0	1	1	1	0	0	1	1	1	0	0	10	1	4	0.25	1	4	0.25	1	4	0.25	25	1	4	25	2	5	40
411	46	M	School 19	Urban	Class 21	1	1	1	1	0	1	0	1	1	0	0	1	1	1	0	1	10	2	4	0.5	2	4	0.5	2	4	0.5	50	1	4	25	2	5	40
412	39	M	School 19	Urban	Class 21	1	1	1	1	1	0	0	0	0	0	0	0	0	0	0	0	4	0	4	0	0	4	0	0	4	0	0	1	4	25	1	5	20
413	41	F	School 19	Urban	Class 21	1	1	1	0	0	0	0	0	0	0	0	0	0	0	0	0	2	1	4	0.25	1	4	0.25	1	4	0.25	25	1	4	25	1	5	20
414	54	F	School 19	Urban	Class 21	2	1	1	1	1	1	1	1	1	1	1	1	1	1	1	1	15	3	4	0.75	3	4	0.75	3	4	0.75	75	3	4	75	2	5	40
415	58	F	School 19	Urban	Class 21	2	1	1	1	1	1	0	0	0	0	0	0	0	0	0	0	5	3	4	0.75	3	4	0.75	3	4	0.75	75	2	4	50	2	5	40
416	55	F	School 19	Urban	Class 21	2	1	1	1	1	1	1	0	0	0	0	1	0	0	1	0	8	3	4	0.75	2	4	0.5	2	4	0.5	58.3333	2	4	50	1	5	20
417	58	M	School 19	Urban	Class 21	2	1	1	1	0	0	1	1	1	0	1	1	1	1	1	1	12	2	4	0.5	2	4	0.5	2	4	0.5	50	1	4	25	2	5	40
418	49	F	School 19	Urban	Class 21	2	1	1	1	1	1	1	0	0	0	1	1	1	0	0	1	10	2	4	0.5	2	4	0.5	2	4	0.5	50	3	4	75	3	5	60
419	47	M	School 19	Urban	Class 21	1	1	1	1	1	1	1	1	1	1	1	1	1	1	0	1	14	3	4	0.75	2	4	0.5	3	4	0.75	66.6667	2	4	50	3	5	60
420	51	M	School 19	Urban	Class 21	2	1	1	1	0	1	1	0	0	1	1	1	0	0	0	1	9	3	4	0.75	3	4	0.75	3	4	0.75	75	3	4	75	3	5	60
421	66	M	School 19	Urban	Class 21	3	1	1	1	1	0	1	1	1	1	0	1	1	1	1	0	12	4	4	1	3	3	1	4	4	1	100	3	4	75	3	5	60
422	61	M	School 19	Urban	Class 21	3	1	1	1	1	1	1	1	1	0	1	1	1	1	1	1	14	2	4	0.5	1	3	0.333333	2	4	0.5	44.4444	3	4	75	3	5	60
423	69	M	School 19	Urban	Class 21	3	1	1	1	1	1	1	1	1	1	1	1	1	1	1	1	15	3	4	0.75	3	3	1	4	4	1	91.6667	3	4	75	3	5	60
424	60	M	School 19	Urban	Class 21	3	1	1	1	1	1	1	1	1	1	1	1	1	1	0	1	14	3	4	0.75	2	3	0.666667	3	4	0.75	72.2222	3	4	75	4	5	80
425	63	F	School 19	Urban	Class 21	3	1	1	1	0	1	1	1	1	0	0	1	1	1	0	0	10	3	4	0.75	3	3	1	4	4	1	91.6667	4	4	100	4	5	80
426	62	F	School 19	Urban	Class 21	3	1	1	0	1	0	1	1	1	1	1	1	1	1	0	1	12	3	4	0.75	3	3	1	4	4	1	91.6667	3	4	75	4	5	80
427	59	F	School 19	Urban	Class 21	2	1	1	1	1	1	1	1	0	0	0	1	1	0	0	1	10	2	4	0.5	1	3	0.333333	3	4	0.75	52.7778	3	4	75	4	5	80
428	67	M	School 19	Urban	Class 21	3	1	1	1	1	1	1	1	0	0	0	1	1	0	1	0	10	3	4	0.75	1	3	0.333333	3	4	0.75	61.1111	4	4	100	4	5	80
429	66	F	School 19	Urban	Class 21	3	1	1	1	1	1	1	1	1	1	1	1	1	1	0	1	14	3	4	0.75	3	3	1	4	4	1	91.6667	4	4	100	4	5	80
430	67	M	School 19	Urban	Class 21	3	1	1	1	1	1	1	1	1	0	0	0	0	0	0	0	8	0	4	0	0	3	0	1	4	0.25	8.33333	3	4	75	4	5	80
431	56	F	School 20	Rural	Class 23	2	1	1	1	1	1	1	1	0	1	1	1	1	1	1	1	14	4	5	0.8	3	3	1	2	4	0.5	76.6667	2	5	40	3	5	60
432	48	M	School 20	Rural	Class 23	2	1	1	1	0	1	1	0	0	1	0	1	1	0	1	0	9	4	5	0.8	2	3	0.666667	3	4	0.75	73.8889	1	5	20	4	5	80
433	59	M	School 20	Rural	Class 23	2	1	1	1	1	1	1	0	1	0	0	1	0	1	1	0	10	1	5	0.2	1	3	0.333333	1	4	0.25	26.1111	3	5	60	4	5	80
434	50	F	School 20	Rural	Class 23	2	1	1	1	1	1	1	1	1	0	1	1	1	1	0	0	12	3	5	0.6	3	3	1	2	4	0.5	70	0	5	0	3	5	60
435	53	M	School 20	Rural	Class 23	2	1	1	1	0	1	1	1	1	0	1	1	1	0	0	1	11	2	5	0.4	3	3	1	1	4	0.25	55	2	5	40	2	5	40
436	52	F	School 20	Rural	Class 23	2	1	1	1	1	1	0	1	0	1	0	0	1	0	0	1	9	1	5	0.2	1	3	0.333333	1	4	0.25	26.1111	1	5	20	3	5	60
437	55	M	School 20	Rural	Class 23	2	1	0	1	1	1	1	0	1	1	0	1	0	1	0	0	9	3	5	0.6	3	3	1	1	4	0.25	61.6667	1	5	20	3	5	60
438	52	M	School 20	Rural	Class 23	2	1	1	1	0	1	1	1	0	0	1	1	1	1	1	1	12	2	5	0.4	1	3	0.333333	4	4	1	57.7778	1	5	20	3	5	60
439	53	M	School 20	Rural	Class 23	2	1	1	1	1	1	1	1	1	0	1	1	1	1	0	1	13	2	5	0.4	3	3	1	3	4	0.75	71.6667	2	5	40	2	5	40
440	52	M	School 20	Rural	Class 23	2	1	1	1	1	1	0	1	1	0	1	1	1	1	0	1	12	4	5	0.8	3	3	1	3	4	0.75	85	1	5	20	3	5	60
441	58	F	School 20	Rural	Class 23	2	1	1	1	1	1	1	1	1	0	1	1	1	1	0	1	13	4	5	0.8	3	3	1	3	4	0.75	85	2	5	40	3	5	60
442	54	F	School 20	Rural	Class 23	2	1	1	1	1	1	1	0	1	0	1	1	0	1	1	0	11	1	5	0.2	1	3	0.333333	1	4	0.25	26.1111	1	5	20	3	5	60
443	56	F	School 20	Rural	Class 23	2	1	1	1	1	0	1	1	0	0	0	1	1	0	0	0	8	1	5	0.2	3	3	1	1	4	0.25	48.3333	3	5	60	4	5	80
444	50	F	School 20	Rural	Class 23	2	1	0	1	1	0	1	0	0	1	0	0	0	0	0	0	5	2	5	0.4	3	3	1	3	4	0.75	71.6667	1	5	20	2	5	40
445	54	F	School 20	Rural	Class 23	2	1	1	1	1	1	1	1	1	0	1	1	1	1	1	1	14	2	5	0.4	3	3	1	1	4	0.25	55	1	5	20	3	5	60
446	54	F	School 20	Rural	Class 23	2	1	1	1	1	1	1	0	1	1	0	1	1	1	0	0	11	4	5	0.8	3	3	1	2	4	0.5	76.6667	4	5	80	4	5	80
447	50	M	School 20	Rural	Class 23	2	1	1	1	1	1	0	1	1	1	0	1	1	1	0	1	12	4	5	0.8	3	3	1	3	4	0.75	85	1	5	20	2	5	40
448	70	M	School 20	Rural	Class 23	3	1	1	1	1	1	1	1	1	0	1	1	1	1	0	1	13	4	5	0.8	3	3	1	5	5	1	93.3333	5	5	100	5	5	100
449	59	M	School 20	Rural	Class 23	2	1	1	1	0	1	1	1	0	0	0	1	1	0	0	0	8	5	5	1	3	3	1	5	5	1	100	4	5	80	3	5	60
450	69	M	School 20	Rural	Class 23	3	1	1	1	1	1	1	1	1	0	1	1	1	1	1	1	14	5	5	1	3	3	1	5	5	1	100	5	5	100	4	5	80
451	60	M	School 20	Rural	Class 23	3	1	1	1	1	0	0	1	1	1	1	0	0	1	1	1	11	4	5	0.8	3	3	1	5	5	1	93.3333	3	5	60	4	5	80
452	60	M	School 20	Rural	Class 23	3	1	1	1	1	1	1	0	1	0	0	0	0	1	0	0	8	4	5	0.8	3	3	1	4	5	0.8	86.6667	4	5	80	4	5	80
453	68	M	School 20	Rural	Class 23	3	1	1	1	1	1	1	1	1	1	1	1	1	1	1	1	15	4	5	0.8	3	3	1	5	5	1	93.3333	5	5	100	4	5	80
454	65	M	School 20	Rural	Class 23	3	1	1	1	1	1	0	1	0	0	1	0	1	0	0	1	9	4	5	0.8	3	3	1	5	5	1	93.3333	3	5	60	3	5	60
455	68	M	School 20	Rural	Class 23	3	1	1	1	1	1	1	1	1	1	1	1	1	1	1	1	15	4	5	0.8	3	3	1	5	5	1	93.3333	5	5	100	5	5	100
456	62	F	School 20	Rural	Class 23	3	1	1	1	1	1	1	1	1	0	1	1	1	1	0	1	13	4	5	0.8	3	3	1	5	5	1	93.3333	4	5	80	5	5	100
457	60	M	School 20	Rural	Class 23	3	1	1	1	1	1	1	1	1	0	1	1	1	1	0	0	12	4	5	0.8	3	3	1	3	5	0.6	80	4	5	80	4	5	80
458	40	F	School 20	Rural	Class 22	1	1	1	1	1	0	1	1	1	0	1	0	1	1	0	1	11	2	4	0.5	0	3	0	2	5	0.4	30	3	6	50	2	5	40
459	47	F	School 20	Rural	Class 22	1	1	1	1	1	1	0	1	0	0	1	1	1	0	0	1	10	1	4	0.25	1	3	0.333333	1	5	0.2	26.1111	2	6	33.3333	3	5	60
460	42	M	School 20	Rural	Class 22	1	0	1	1	0	0	1	1	0	0	1	0	0	0	0	0	5	3	4	0.75	1	3	0.333333	2	5	0.4	49.4444	1	6	16.6667	2	5	40
461	43	M	School 20	Rural	Class 22	1	1	1	1	1	0	1	0	0	0	1	1	0	0	1	1	9	1	4	0.25	1	3	0.333333	2	5	0.4	32.7778	3	6	50	2	5	40
462	45	M	School 20	Rural	Class 22	1	1	1	1	0	1	1	0	0	1	0	1	1	0	0	1	9	2	4	0.5	1	3	0.333333	2	5	0.4	41.1111	3	6	50	2	5	40
463	41	M	School 20	Rural	Class 22	1	1	1	1	1	1	0	0	1	0	0	0	1	0	0	0	7	2	4	0.5	1	3	0.333333	2	5	0.4	41.1111	3	6	50	2	5	40
464	36	F	School 20	Rural	Class 22	1	0	1	1	1	0	1	0	0	0	0	0	0	0	0	1	5	1	4	0.25	0	3	0	0	5	0	8.33333	1	6	16.6667	2	5	40
465	40	F	School 20	Rural	Class 22	1	1	0	0	0	0	0	1	0	0	0	0	0	0	0	1	3	4	4	1	1	3	0.333333	0	5	0	44.4444	2	6	33.3333	2	5	40
466	41	M	School 20	Rural	Class 22	1	0	1	1	0	0	0	1	0	0	0	0	0	0	0	0	3	1	4	0.25	0	3	0	1	5	0.2	15	3	6	50	2	5	40
467	47	F	School 20	Rural	Class 22	1	0	1	1	0	1	1	0	0	1	1	0	0	0	0	0	6	2	4	0.5	0	3	0	2	5	0.4	30	3	6	50	2	5	40
468	40	M	School 20	Rural	Class 22	1	0	1	1	0	0	0	0	0	0	1	0	0	0	0	0	3	2	4	0.5	1	3	0.333333	1	5	0.2	34.4444	3	6	50	2	5	40
469	42	M	School 20	Rural	Class 22	1	1	0	1	0	1	1	0	1	0	0	1	0	0	1	0	7	1	4	0.25	0	3	0	1	5	0.2	15	3	6	50	2	5	40
470	44	F	School 20	Rural	Class 22	1	0	1	1	1	1	0	0	0	1	0	1	0	0	1	0	7	2	4	0.5	1	3	0.333333	2	5	0.4	41.1111	3	6	50	3	5	60
471	41	M	School 20	Rural	Class 22	1	0	0	1	0	1	1	0	0	1	1	1	0	0	0	1	7	2	4	0.5	0	3	0	0	5	0	16.6667	3	6	50	2	5	40
472	40	M	School 20	Rural	Class 22	1	1	0	1	0	0	1	0	0	0	0	0	0	0	0	0	3	2	4	0.5	0	3	0	2	5	0.4	30	3	6	50	2	5	40
473	40	M	School 20	Rural	Class 22	1	1	1	1	0	0	0	0	0	0	1	0	0	0	1	0	5	2	4	0.5	1	3	0.333333	0	5	0	27.7778	3	6	50	2	5	40
474	45	M	School 20	Rural	Class 22	1	1	1	1	0	1	1	0	1	0	0	1	0	1	0	0	8	2	4	0.5	1	3	0.333333	2	5	0.4	41.1111	2	6	33.3333	1	5	20
475	40	F	School 20	Rural	Class 22	1	0	0	0	1	0	0	0	1	1	1	1	1	0	1	0	7	1	4	0.25	1	3	0.333333	0	5	0	19.4444	3	6	50	2	5	40
476	43	F	School 20	Rural	Class 22	1	1	1	1	1	0	1	0	0	0	0	1	0	0	0	0	6	2	4	0.5	1	3	0.333333	2	5	0.4	41.1111	3	6	50	2	5	40
477	41	F	School 20	Rural	Class 22	1	0	1	1	1	1	1	1	1	0	0	1	1	0	0	0	9	2	4	0.5	0	3	0	1	5	0.2	23.3333	3	6	50	2	5	40
478	47	F	School 20	Rural	Class 22	1	1	1	1	0	1	0	0	0	0	1	0	0	0	0	1	6	1	4	0.25	0	3	0	1	5	0.2	15	3	6	50	2	5	40
479	40	F	School 20	Rural	Class 22	1	1	0	1	0	0	1	0	0	0	0	0	0	0	1	0	4	1	4	0.25	0	3	0	1	5	0.2	15	3	6	50	2	5	40
480	43	M	School 20	Rural	Class 22	1	1	1	1	1	1	0	0	0	1	0	1	0	0	0	0	7	2	4	0.5	2	3	0.666667	2	5	0.4	52.2222	3	6	50	2	5	40
481	63	M	School 20	Rural	Class 22	3	1	1	1	0	0	1	1	1	1	0	1	1	1	1	0	11	4	4	1	2	3	0.666667	5	5	1	88.8889	6	6	100	5	5	100
482	70	M	School 20	Rural	Class 22	3	1	1	1	0	0	1	1	1	0	0	1	1	1	0	1	10	4	4	1	2	3	0.666667	4	5	0.8	82.2222	6	6	100	5	5	100
483	65	M	School 20	Rural	Class 22	3	0	1	1	0	1	1	0	1	0	0	1	1	1	1	0	9	4	4	1	3	3	1	5	5	1	100	4	6	66.6667	5	5	100
484	67	M	School 20	Rural	Class 22	3	1	1	1	1	1	1	1	0	0	1	1	1	0	0	1	11	4	4	1	3	3	1	5	5	1	100	6	6	100	5	5	100
485	44	M	School 21	Village	Class 24	1	1	1	1	1	1	1	0	0	0	0	0	0	0	0	0	6	2	4	0.5	0	4	0	2	4	0.5	33.3333	2	6	33.3333	1	5	20
486	43	M	School 21	Village	Class 24	1	1	0	1	1	1	0	0	0	0	0	0	0	0	0	0	4	1	4	0.25	0	4	0	0	4	0	8.33333	2	6	33.3333	1	5	20
487	46	F	School 21	Village	Class 24	1	1	1	1	0	1	0	0	0	0	1	0	0	0	0	0	5	2	4	0.5	1	4	0.25	0	4	0	25	2	6	33.3333	1	5	20
488	46	F	School 21	Village	Class 24	1	1	1	1	0	1	0	0	0	0	0	0	0	0	0	0	4	1	4	0.25	0	4	0	2	4	0.5	25	2	6	33.3333	2	5	40
489	45	M	School 21	Village	Class 24	1	0	1	1	0	0	1	0	0	0	1	0	0	0	0	0	4	3	4	0.75	0	4	0	2	4	0.5	41.6667	2	6	33.3333	1	5	20
490	40	F	School 21	Village	Class 24	1	0	0	1	0	0	0	0	0	0	0	0	0	0	0	0	1	2	4	0.5	1	4	0.25	2	4	0.5	41.6667	2	6	33.3333	1	5	20
491	42	M	School 21	Village	Class 24	1	1	1	0	1	1	1	0	1	0	1	0	0	0	0	0	7	0	4	0	0	4	0	2	4	0.5	16.6667	2	6	33.3333	1	5	20
492	39	F	School 21	Village	Class 24	1	1	1	1	1	1	1	0	0	0	1	0	0	0	0	0	7	2	4	0.5	0	4	0	2	4	0.5	33.3333	2	6	33.3333	1	5	20
493	36	F	School 21	Village	Class 24	1	1	1	1	1	1	1	0	1	0	1	0	0	0	0	1	9	3	4	0.75	3	4	0.75	2	4	0.5	66.6667	2	6	33.3333	1	5	20
494	41	M	School 21	Village	Class 24	1	1	1	1	0	1	1	1	0	1	1	0	0	0	0	0	8	1	4	0.25	2	4	0.5	2	4	0.5	41.6667	1	6	16.6667	1	5	20
495	39	F	School 21	Village	Class 24	1	0	1	1	0	0	0	0	0	0	1	0	0	0	0	0	3	2	4	0.5	1	4	0.25	2	4	0.5	41.6667	2	6	33.3333	1	5	20
496	36	F	School 21	Village	Class 24	1	1	1	0	1	1	1	1	1	1	0	0	0	0	0	0	8	0	4	0	1	4	0.25	2	4	0.5	25	2	6	33.3333	1	5	20
497	39	F	School 21	Village	Class 24	1	1	1	1	0	1	1	0	0	0	1	0	0	0	0	0	6	3	4	0.75	2	4	0.5	2	4	0.5	58.3333	2	6	33.3333	2	5	40
498	38	M	School 21	Village	Class 24	1	0	0	1	1	1	0	0	0	0	0	0	0	0	0	0	3	0	4	0	0	4	0	2	4	0.5	16.6667	2	6	33.3333	1	5	20
499	41	F	School 21	Village	Class 24	1	1	1	1	0	0	0	0	0	1	1	0	0	0	0	0	5	2	4	0.5	1	4	0.25	2	4	0.5	41.6667	2	6	33.3333	1	5	20
500	42	M	School 21	Village	Class 24	1	1	0	0	0	0	1	0	0	0	0	0	0	0	0	0	2	0	4	0	1	4	0.25	0	4	0	8.33333	1	6	16.6667	1	5	20
501	46	F	School 21	Village	Class 24	1	0	0	0	0	0	1	1	0	0	0	0	0	0	0	0	2	0	4	0	0	4	0	2	4	0.5	16.6667	1	6	16.6667	1	5	20
502	57	M	School 21	Village	Class 24	2	0	1	1	0	0	0	1	1	0	1	0	0	0	0	0	5	3	3	1	3	4	0.75	3	4	0.75	83.3333	5	6	83.3333	3	5	60
503	55	F	School 21	Village	Class 24	2	1	1	1	1	1	1	0	1	0	1	0	0	1	0	1	10	2	3	0.666667	1	4	0.25	3	4	0.75	55.5556	5	6	83.3333	2	5	40
504	57	F	School 21	Village	Class 24	2	1	1	1	1	0	0	1	1	0	0	0	0	0	0	0	6	0	3	0	3	4	0.75	3	4	0.75	50	5	6	83.3333	3	5	60
505	49	M	School 21	Village	Class 24	2	1	1	1	1	1	1	1	0	0	0	0	0	0	0	0	7	3	3	1	3	4	0.75	3	4	0.75	83.3333	5	6	83.3333	4	5	80
506	52	M	School 21	Village	Class 24	2	1	1	1	1	1	1	0	0	0	0	0	0	0	0	0	6	2	3	0.666667	0	4	0	3	4	0.75	47.2222	3	6	50	2	5	40
507	51	F	School 21	Village	Class 24	2	1	1	1	1	1	1	1	0	1	1	0	0	0	0	0	9	3	3	1	3	4	0.75	3	4	0.75	83.3333	5	6	83.3333	3	5	60
508	57	M	School 21	Village	Class 24	2	1	1	1	0	1	1	1	1	0	0	0	0	0	0	0	7	3	3	1	3	4	0.75	3	4	0.75	83.3333	5	6	83.3333	3	5	60
509	50	M	School 21	Village	Class 24	2	0	1	1	0	1	0	0	0	1	0	0	0	0	0	0	4	3	3	1	0	4	0	3	4	0.75	58.3333	3	6	50	2	5	40
510	53	F	School 21	Village	Class 24	2	1	1	1	0	1	1	1	0	0	1	0	0	0	0	0	7	2	3	0.666667	1	4	0.25	3	4	0.75	55.5556	3	6	50	3	5	60
511	54	F	School 21	Village	Class 24	2	1	1	1	1	1	0	0	0	0	1	0	0	0	0	0	6	2	3	0.666667	3	4	0.75	3	4	0.75	72.2222	5	6	83.3333	3	5	60
512	52	F	School 21	Village	Class 24	2	1	1	1	1	1	1	0	1	0	1	1	0	0	0	0	9	2	3	0.666667	1	4	0.25	3	4	0.75	55.5556	0	6	0	1	5	20
513	62	F	School 12	Urban	Class 14	3	1	1	1	1	0	1	1	0	0	1	1	1	0	0	1	10	3	4	0.75	3	3	1	5	5	1	91.6667	6	6	100	3	5	60
514	68	M	School 12	Urban	Class 14	3	1	0	0	1	0	1	0	0	0	0	1	0	0	0	0	4	4	4	1	3	3	1	2	5	0.4	80	5	6	83.3333	4	5	80
515	63	M	School 12	Urban	Class 14	3	1	1	1	1	1	1	1	1	0	0	1	1	1	0	0	11	2	4	0.5	3	3	1	2	5	0.4	63.3333	5	6	83.3333	4	5	80
516	62	M	School 12	Urban	Class 14	3	1	1	1	1	1	1	1	0	0	1	1	1	0	0	1	11	3	4	0.75	3	3	1	5	5	1	91.6667	5	6	83.3333	4	5	80
517	59	F	School 12	Urban	Class 14	2	1	1	1	1	0	1	1	1	0	1	1	1	1	0	1	12	1	4	0.25	1	3	0.333333	0	5	0	19.4444	4	6	66.6667	4	5	80
518	70	F	School 12	Urban	Class 14	3	1	1	1	1	1	1	0	1	0	1	1	0	1	0	1	11	4	4	1	3	3	1	5	5	1	100	6	6	100	5	5	100
519	47	F	School 12	Urban	Class 14	1	1	1	1	0	1	1	1	1	0	1	1	1	1	0	1	12	1	4	0.25	1	3	0.333333	3	5	0.6	39.4444	2	6	33.3333	1	5	20
520	47	F	School 12	Urban	Class 14	1	1	1	1	1	1	1	1	1	1	1	1	1	1	0	1	14	1	4	0.25	1	3	0.333333	3	5	0.6	39.4444	5	6	83.3333	1	5	20
521	50	F	School 12	Urban	Class 14	2	1	1	1	0	0	1	0	0	0	0	1	0	0	0	0	5	1	4	0.25	1	3	0.333333	2	5	0.4	32.7778	4	6	66.6667	1	5	20
522	47	F	School 12	Urban	Class 14	1	1	1	1	1	1	1	1	0	0	1	1	1	0	1	1	12	2	4	0.5	3	3	1	2	5	0.4	63.3333	2	6	33.3333	4	5	80
523	50	M	School 12	Urban	Class 14	2	1	1	1	1	1	1	0	0	0	1	1	0	0	0	0	8	3	4	0.75	2	3	0.666667	2	5	0.4	60.5556	0	6	0	3	5	60
524	36	F	School 12	Urban	Class 14	1	1	1	1	0	1	0	1	0	0	0	0	0	0	0	0	5	1	4	0.25	0	3	0	0	5	0	8.33333	2	6	33.3333	2	5	40
525	37	F	School 12	Urban	Class 14	1	1	1	1	1	1	1	0	0	0	0	1	0	0	0	0	7	2	4	0.5	2	3	0.666667	0	5	0	38.8889	2	6	33.3333	2	5	40
526	35	F	School 12	Urban	Class 14	1	1	1	1	0	0	0	1	0	0	0	0	1	0	0	1	6	0	4	0	0	3	0	0	5	0	0	1	6	16.6667	0	5	0
527	40	M	School 12	Urban	Class 14	1	1	1	1	0	1	0	1	0	0	0	0	1	0	1	0	7	1	4	0.25	0	3	0	2	5	0.4	21.6667	2	6	33.3333	2	5	40
528	44	F	School 12	Urban	Class 14	1	1	1	1	0	1	1	0	1	0	0	1	0	1	0	0	8	1	4	0.25	0	3	0	0	5	0	8.33333	2	6	33.3333	2	5	40
529	38	F	School 22	Village	Class 26	1	1	1	0	0	0	1	0	0	0	0	1	0	0	0	0	4	1	4	0.25	1	3	0.333333	1	5	0.2	26.1111	3	6	50	0	5	0
530	40	F	School 22	Village	Class 26	1	1	0	1	1	0	1	1	1	0	0	1	1	0	1	1	10	1	4	0.25	1	3	0.333333	1	5	0.2	26.1111	3	6	50	2	5	40
531	37	M	School 22	Village	Class 26	1	0	0	1	0	0	0	0	0	0	0	0	0	1	0	0	2	1	4	0.25	0	3	0	0	5	0	8.33333	2	6	33.3333	1	5	20
532	38	M	School 22	Village	Class 26	1	1	0	0	0	0	0	0	0	0	1	0	0	0	0	0	2	1	4	0.25	1	3	0.333333	1	5	0.2	26.1111	3	6	50	2	5	40
533	42	M	School 22	Village	Class 26	1	0	1	1	1	0	0	0	0	0	0	0	0	0	0	0	3	2	4	0.5	2	3	0.666667	2	5	0.4	52.2222	4	6	66.6667	2	5	40
534	57	F	School 22	Village	Class 26	2	1	1	1	0	0	1	0	1	0	1	1	0	1	0	1	9	3	4	0.75	2	3	0.666667	3	5	0.6	67.2222	5	6	83.3333	2	5	40
535	50	M	School 22	Village	Class 26	2	1	1	1	0	0	1	0	1	0	1	1	0	0	1	0	8	2	4	0.5	2	3	0.666667	2	5	0.4	52.2222	5	6	83.3333	4	5	80
536	55	M	School 22	Village	Class 26	2	0	1	1	1	1	1	0	1	0	1	1	1	1	0	1	11	3	4	0.75	2	3	0.666667	3	5	0.6	67.2222	5	6	83.3333	3	5	60
537	47	M	School 22	Village	Class 26	1	1	1	1	0	1	0	0	0	0	0	1	0	0	0	0	5	3	4	0.75	2	3	0.666667	3	5	0.6	67.2222	5	6	83.3333	2	5	40
538	49	M	School 22	Village	Class 26	2	1	1	1	1	1	1	1	0	0	1	1	1	1	0	1	12	4	4	1	3	3	1	3	5	0.6	86.6667	4	6	66.6667	4	5	80
539	47	M	School 22	Village	Class 26	1	0	1	1	0	1	0	0	0	0	0	0	0	0	0	1	4	1	4	0.25	0	3	0	1	5	0.2	15	3	6	50	2	5	40
540	48	M	School 22	Village	Class 26	2	1	1	1	1	1	1	0	1	1	1	1	1	1	1	1	14	4	4	1	3	3	1	3	5	0.6	86.6667	5	6	83.3333	1	5	20
541	48	F	School 22	Village	Class 26	2	1	1	1	0	0	0	0	0	1	0	0	0	1	0	1	6	3	4	0.75	2	3	0.666667	3	5	0.6	67.2222	4	6	66.6667	3	5	60
542	70	F	School 22	Village	Class 26	3	1	1	1	1	1	1	0	1	0	1	1	0	1	0	1	11	3	4	0.75	2	3	0.666667	3	5	0.6	67.2222	5	6	83.3333	3	5	60
543	68	F	School 22	Village	Class 26	3	1	1	1	1	1	1	1	1	1	1	1	1	1	1	1	15	4	4	1	3	3	1	5	5	1	100	6	6	100	5	5	100
544	64	M	School 22	Village	Class 26	3	1	1	1	1	1	1	1	1	0	0	1	1	1	1	0	12	4	4	1	3	3	1	5	5	1	100	5	6	83.3333	4	5	80
545	65	M	School 22	Village	Class 26	3	1	1	1	0	0	1	1	0	0	0	1	1	0	1	1	9	4	4	1	3	3	1	5	5	1	100	5	6	83.3333	4	5	80
547	63	M	School 22	Village	Class 26	3	1	1	1	1	1	1	1	0	1	1	1	1	0	1	1	13	4	4	1	3	3	1	4	5	0.8	93.3333	6	6	100	5	5	100
548	61	F	School 22	Village	Class 26	3	1	0	1	1	1	1	1	1	0	1	1	1	1	0	1	12	4	4	1	3	3	1	5	5	1	100	5	6	83.3333	5	5	100
549	65	F	School 22	Village	Class 26	3	1	1	1	1	1	1	1	1	1	1	1	1	1	0	1	14	4	4	1	3	3	1	5	5	1	100	5	6	83.3333	5	5	100
550	61	M	School 22	Village	Class 26	3	1	1	1	1	1	1	0	1	0	1	1	0	1	0	1	11	4	4	1	3	3	1	5	5	1	100	5	6	83.3333	3	5	60
551	59	F	School 22	Village	Class 26	2	1	1	1	1	1	1	0	0	0	1	1	0	0	0	1	9	3	4	0.75	3	3	1	3	5	0.6	78.3333	5	6	83.3333	4	5	80
552	62	M	School 23	Urban	Class 27	3	1	1	1	1	1	1	1	1	0	0	1	1	1	0	0	11	3	4	0.75	3	4	0.75	4	5	0.8	76.6667	6	6	100	5	6	83.3333
553	69	F	School 23	Urban	Class 27	3	1	1	1	1	1	1	1	0	0	1	1	1	0	0	1	11	4	4	1	3	4	0.75	5	5	1	91.6667	5	6	83.3333	5	6	83.3333
554	70	M	School 23	Urban	Class 27	3	1	1	1	1	1	1	1	1	1	1	1	1	1	0	0	13	3	4	0.75	3	4	0.75	3	5	0.6	70	6	6	100	5	6	83.3333
555	58	F	School 23	Urban	Class 27	2	1	1	1	1	1	1	1	0	0	1	1	1	0	0	1	11	0	4	0	3	4	0.75	4	5	0.8	51.6667	6	6	100	5	6	83.3333
556	60	F	School 23	Urban	Class 27	3	1	1	1	1	1	1	0	0	0	1	1	0	0	0	1	9	3	4	0.75	4	4	1	3	5	0.6	78.3333	5	6	83.3333	4	6	66.6667
557	62	M	School 23	Urban	Class 27	3	1	1	1	1	1	1	1	0	0	1	1	1	0	0	1	11	4	4	1	3	4	0.75	5	5	1	91.6667	6	6	100	5	6	83.3333
558	65	M	School 23	Urban	Class 27	3	1	1	1	1	1	1	1	1	0	1	1	1	1	0	1	13	4	4	1	3	4	0.75	5	5	1	91.6667	6	6	100	5	6	83.3333
559	65	M	School 23	Urban	Class 27	3	1	1	1	1	1	1	1	1	0	1	1	1	1	0	1	13	4	4	1	3	4	0.75	5	5	1	91.6667	6	6	100	5	6	83.3333
560	65	F	School 23	Urban	Class 27	3	1	1	1	0	1	1	1	0	0	0	1	1	0	0	0	8	4	4	1	3	4	0.75	5	5	1	91.6667	6	6	100	6	6	100
561	63	M	School 23	Urban	Class 27	3	1	1	1	1	1	1	1	0	1	0	1	1	0	0	0	10	4	4	1	0	4	0	3	5	0.6	53.3333	6	6	100	4	6	66.6667
562	64	F	School 23	Urban	Class 27	3	1	1	1	1	1	1	0	1	0	1	1	0	1	0	1	11	4	4	1	3	4	0.75	5	5	1	91.6667	6	6	100	5	6	83.3333
563	70	M	School 23	Urban	Class 27	3	1	1	1	1	1	1	1	1	1	1	1	1	1	1	1	15	3	4	0.75	3	4	0.75	5	5	1	83.3333	6	6	100	5	6	83.3333
564	57	F	School 23	Urban	Class 27	2	1	1	1	1	1	1	1	1	0	0	1	1	1	0	0	11	1	4	0.25	3	5	0.6	4	5	0.8	55	6	6	100	5	6	83.3333
565	56	F	School 23	Urban	Class 27	2	1	1	1	1	1	1	1	1	0	1	1	1	1	0	0	12	3	4	0.75	3	5	0.6	4	5	0.8	71.6667	6	6	100	5	6	83.3333
566	48	M	School 23	Urban	Class 27	2	0	0	0	1	0	0	0	0	0	1	0	0	0	0	0	2	0	4	0	0	5	0	2	5	0.4	13.3333	4	6	66.6667	2	6	33.3333
567	53	M	School 23	Urban	Class 27	2	1	1	1	1	1	0	1	0	1	0	0	1	0	1	0	9	3	4	0.75	4	5	0.8	1	5	0.2	58.3333	6	6	100	5	6	83.3333
568	50	M	School 23	Urban	Class 27	2	1	1	1	1	1	1	1	0	0	1	1	1	0	0	1	11	2	4	0.5	3	5	0.6	4	5	0.8	63.3333	5	6	83.3333	4	6	66.6667
569	56	F	School 23	Urban	Class 27	2	1	1	1	1	1	1	0	1	1	1	1	0	1	1	1	13	3	4	0.75	4	5	0.8	3	5	0.6	71.6667	6	6	100	5	6	83.3333
570	47	M	School 23	Urban	Class 27	1	1	1	1	1	1	1	1	0	0	1	1	1	0	0	1	11	1	4	0.25	3	5	0.6	1	5	0.2	35	5	6	83.3333	2	6	33.3333
571	50	F	School 23	Urban	Class 27	2	1	1	1	1	1	1	0	1	0	1	1	0	1	0	1	11	3	4	0.75	3	5	0.6	4	5	0.8	71.6667	6	6	100	5	6	83.3333
572	47	F	School 23	Urban	Class 27	1	1	1	1	1	1	1	0	1	0	0	1	0	1	0	1	10	3	4	0.75	3	5	0.6	2	5	0.4	58.3333	5	6	83.3333	6	6	100
573	55	M	School 24	Urban	Class 29	2	1	1	1	1	1	1	1	1	1	1	1	1	1	1	1	15	0	3	0	1	3	0.333333	0	4	0	11.1111	3	5	60	3	5	60
574	53	M	School 24	Urban	Class 29	2	1	1	1	1	0	1	0	1	1	0	0	0	1	1	0	9	2	3	0.666667	2	3	0.666667	0	4	0	44.4444	3	5	60	2	5	40
575	55	M	School 24	Urban	Class 29	2	1	1	1	1	1	1	1	1	1	1	1	1	1	0	1	14	2	3	0.666667	2	3	0.666667	0	4	0	44.4444	3	5	60	3	5	60
576	56	M	School 24	Urban	Class 29	2	1	1	1	1	0	0	0	1	0	0	0	0	1	0	0	6	2	3	0.666667	1	3	0.333333	0	4	0	33.3333	2	5	40	2	5	40
577	54	F	School 24	Urban	Class 29	2	1	1	1	1	1	1	0	0	0	0	0	0	0	0	0	6	2	3	0.666667	2	3	0.666667	0	4	0	44.4444	3	5	60	3	5	60
578	52	F	School 24	Urban	Class 29	2	1	1	1	1	1	0	0	0	0	0	0	1	0	0	0	6	1	3	0.333333	1	3	0.333333	0	4	0	22.2222	3	5	60	3	5	60
579	49	M	School 24	Urban	Class 29	2	0	0	0	0	0	0	0	0	1	0	0	0	0	0	0	1	1	3	0.333333	1	3	0.333333	0	4	0	22.2222	2	5	40	2	5	40
580	50	F	School 24	Urban	Class 29	2	1	1	1	1	1	1	1	1	1	1	1	1	1	0	1	14	1	3	0.333333	2	3	0.666667	0	4	0	33.3333	2	5	40	2	5	40
581	53	F	School 24	Urban	Class 29	2	1	1	1	1	1	1	0	0	0	1	0	0	0	0	1	8	2	3	0.666667	2	3	0.666667	1	4	0.25	52.7778	2	5	40	2	5	40
582	68	M	School 24	Urban	Class 29	3	1	1	1	1	1	1	1	1	1	1	1	1	1	1	1	15	3	3	1	3	3	1	4	4	1	100	4	5	80	4	5	80
583	59	F	School 24	Urban	Class 29	2	1	1	1	0	1	0	0	0	0	0	0	0	0	0	0	4	1	3	0.333333	2	3	0.666667	0	4	0	33.3333	3	5	60	3	5	60
584	64	F	School 24	Urban	Class 29	3	1	1	0	1	0	1	0	1	1	1	1	0	1	1	1	11	3	3	1	3	3	1	4	4	1	100	4	5	80	3	5	60
585	64	M	School 24	Urban	Class 29	3	1	1	1	1	0	1	1	1	0	1	1	1	1	0	1	12	3	3	1	3	3	1	1	4	0.25	75	4	5	80	4	5	80
586	65	F	School 24	Urban	Class 29	3	1	1	1	1	1	1	1	1	1	0	1	1	1	1	0	13	3	3	1	3	3	1	3	4	0.75	91.6667	4	5	80	3	5	60
587	64	F	School 24	Urban	Class 29	3	1	1	1	0	0	1	0	1	0	0	1	1	0	0	0	7	3	3	1	3	3	1	4	4	1	100	4	5	80	4	5	80
588	69	M	School 24	Urban	Class 29	3	1	1	1	1	1	1	1	1	0	1	1	1	0	1	1	13	3	3	1	3	3	1	3	4	0.75	91.6667	4	5	80	4	5	80
589	67	F	School 24	Urban	Class 29	3	1	0	1	0	0	1	1	1	1	1	1	1	0	0	1	10	3	3	1	3	3	1	4	4	1	100	4	5	80	4	5	80
591	63	F	School 24	Urban	Class 29	3	1	1	1	1	1	1	0	1	1	1	1	1	1	1	1	14	0	3	0	3	3	1	4	4	1	66.6667	4	5	80	3	5	60
592	65	M	School 24	Urban	Class 29	3	0	1	1	0	1	0	1	1	1	1	1	1	1	1	1	12	2	3	0.666667	3	3	1	1	4	0.25	63.8889	3	5	60	4	5	80
593	62	F	School 24	Urban	Class 29	3	1	1	1	0	1	1	1	1	0	1	1	1	1	0	1	12	1	3	0.333333	3	3	1	2	4	0.5	61.1111	4	5	80	4	5	80
594	69	M	School 24	Urban	Class 29	3	1	1	1	1	1	1	1	1	1	1	1	1	1	1	1	15	3	3	1	3	3	1	4	4	1	100	4	5	80	4	5	80
595	60	M	School 24	Urban	Class 29	3	1	1	1	1	1	1	1	0	1	0	1	1	0	0	0	10	3	3	1	3	3	1	3	4	0.75	91.6667	4	5	80	4	5	80
596	68	M	School 24	Urban	Class 29	3	1	1	1	1	0	1	1	1	1	1	1	1	1	1	1	14	3	3	1	3	3	1	4	4	1	100	4	5	80	4	5	80
597	61	M	School 24	Urban	Class 29	3	1	1	1	1	0	1	0	1	0	1	1	0	1	0	1	10	3	3	1	3	3	1	4	4	1	100	4	5	80	3	5	60
598	66	F	School 24	Urban	Class 30	3	1	1	1	1	1	1	1	1	0	1	1	1	1	1	1	14	3	3	1	3	3	1	1	4	0.25	75	4	5	80	4	5	80
599	59	F	School 24	Urban	Class 30	2	1	1	1	1	1	1	1	1	1	1	1	1	1	1	1	15	3	3	1	3	3	1	4	4	1	100	5	5	100	3	5	60
600	62	F	School 24	Urban	Class 30	3	1	1	1	1	1	1	1	1	0	1	1	1	1	1	1	14	1	3	0.333333	3	3	1	2	4	0.5	61.1111	4	5	80	4	5	80
601	60	F	School 24	Urban	Class 30	3	1	1	1	0	1	1	1	1	0	1	1	1	1	1	1	13	0	3	0	3	3	1	4	4	1	66.6667	4	5	80	4	5	80
602	67	F	School 24	Urban	Class 30	3	1	1	1	1	1	1	1	1	0	1	1	1	1	0	1	13	3	3	1	3	3	1	2	4	0.5	83.3333	4	5	80	4	5	80
604	63	F	School 24	Urban	Class 30	3	1	1	1	1	1	1	1	1	0	1	1	1	1	0	1	13	2	3	0.666667	3	3	1	4	4	1	88.8889	5	5	100	3	5	60
605	66	F	School 24	Urban	Class 30	3	1	1	1	1	1	1	0	1	1	1	1	0	1	1	1	13	3	3	1	3	3	1	4	4	1	100	4	5	80	3	5	60
606	61	M	School 24	Urban	Class 30	3	1	1	1	1	1	1	1	1	1	1	1	1	1	1	1	15	3	3	1	3	3	1	1	4	0.25	75	4	5	80	1	5	20
607	62	M	School 24	Urban	Class 30	3	1	1	1	1	1	1	0	1	0	1	1	0	1	0	1	11	3	3	1	3	3	1	4	4	1	100	4	5	80	4	5	80
608	66	F	School 24	Urban	Class 30	3	1	1	1	1	1	1	1	1	0	1	1	1	1	1	1	14	3	3	1	3	3	1	1	4	0.25	75	5	5	100	3	5	60
609	65	M	School 24	Urban	Class 30	3	1	1	1	1	1	1	0	1	0	0	1	1	0	0	0	9	2	3	0.666667	3	3	1	3	4	0.75	80.5556	4	5	80	4	5	80
610	64	M	School 24	Urban	Class 30	3	1	1	1	1	1	1	1	1	1	1	1	1	1	1	1	15	3	3	1	3	3	1	4	4	1	100	4	5	80	3	5	60
611	62	F	School 24	Urban	Class 30	3	1	1	1	1	1	1	1	1	1	1	1	1	1	1	1	15	3	3	1	3	3	1	4	4	1	100	4	5	80	4	5	80
612	65	M	School 24	Urban	Class 30	3	1	1	1	1	1	1	1	1	1	1	1	1	1	1	1	15	3	3	1	3	3	1	3	4	0.75	91.6667	4	5	80	4	5	80
613	63	M	School 24	Urban	Class 30	3	1	1	1	1	1	1	0	1	0	0	1	0	1	0	0	9	3	3	1	3	3	1	1	4	0.25	75	4	5	80	3	5	60
614	66	F	School 24	Urban	Class 30	3	1	1	1	1	1	1	1	1	1	1	1	1	1	1	1	15	3	3	1	3	3	1	4	4	1	100	4	5	80	4	5	80
615	70	M	School 24	Urban	Class 30	3	1	1	1	1	1	1	1	0	1	0	1	1	0	1	0	11	3	3	1	3	3	1	4	4	1	100	4	5	80	4	5	80
616	60	M	School 24	Urban	Class 30	3	1	0	1	0	1	0	1	0	0	1	0	1	1	0	0	7	3	3	1	1	3	0.333333	0	4	0	44.4444	3	5	60	1	5	20
618	62	M	School 24	Urban	Class 30	3	1	1	1	1	1	1	0	1	0	1	1	0	1	0	1	11	3	3	1	3	3	1	0	4	0	66.6667	4	5	80	2	5	40
619	65	F	School 24	Urban	Class 30	3	0	0	0	1	1	1	0	0	0	0	0	0	0	0	0	3	1	3	0.333333	1	3	0.333333	0	4	0	22.2222	4	5	80	2	5	40
620	70	M	School 24	Urban	Class 30	3	1	1	1	1	1	1	1	1	0	1	1	1	1	0	1	13	3	3	1	3	3	1	1	4	0.25	75	4	5	80	2	5	40
621	65	M	School 24	Urban	Class 30	3	1	1	1	0	1	1	1	1	0	1	1	1	1	0	1	12	3	3	1	2	3	0.666667	3	4	0.75	80.5556	4	5	80	3	5	60
622	67	F	School 24	Urban	Class 30	3	1	1	1	0	1	1	1	1	0	1	1	1	1	0	1	12	3	3	1	3	3	1	1	4	0.25	75	4	5	80	4	5	80
623	38	M	School 23	Urban	Class 28	1	0	1	1	0	0	1	0	0	0	0	0	0	0	0	0	3	2	4	0.5	1	3	0.333333	2	4	0.5	44.4444	3	6	50	2	5	40
624	44	M	School 23	Urban	Class 28	1	1	1	1	0	1	1	0	0	0	1	1	0	0	0	1	8	2	4	0.5	2	3	0.666667	2	4	0.5	55.5556	4	6	66.6667	3	5	60
625	41	M	School 23	Urban	Class 28	1	1	1	1	1	1	1	0	0	1	0	1	0	0	0	1	9	3	4	0.75	3	3	1	2	4	0.5	75	4	6	66.6667	3	5	60
626	41	M	School 23	Urban	Class 28	1	1	1	1	0	1	1	0	0	1	0	0	0	0	0	0	6	0	4	0	0	3	0	0	4	0	0	2	6	33.3333	2	5	40
627	41	F	School 23	Urban	Class 28	1	1	1	1	1	1	1	0	0	1	0	0	0	0	1	0	8	1	4	0.25	2	3	0.666667	2	4	0.5	47.2222	3	6	50	3	5	60
628	40	M	School 23	Urban	Class 28	1	0	1	1	1	1	1	1	1	1	0	1	1	1	0	0	11	1	4	0.25	1	3	0.333333	1	4	0.25	27.7778	3	6	50	3	5	60
629	43	F	School 23	Urban	Class 28	1	1	1	1	0	1	1	0	1	0	0	1	0	1	0	0	8	2	4	0.5	3	3	1	2	4	0.5	66.6667	4	6	66.6667	4	5	80
630	39	F	School 23	Urban	Class 28	1	1	1	1	1	1	1	0	1	0	0	1	0	1	0	0	9	1	4	0.25	2	3	0.666667	2	4	0.5	47.2222	4	6	66.6667	3	5	60
631	42	M	School 23	Urban	Class 28	1	0	1	1	0	0	0	0	0	0	0	0	0	0	0	0	2	1	4	0.25	1	3	0.333333	1	4	0.25	27.7778	3	6	50	3	5	60
632	42	F	School 23	Urban	Class 28	1	1	1	1	1	0	1	1	0	0	0	1	1	0	0	0	8	1	4	0.25	0	3	0	2	4	0.5	25	4	6	66.6667	4	5	80
633	38	F	School 23	Urban	Class 28	1	1	1	1	1	1	0	0	1	0	0	0	0	1	0	0	7	1	4	0.25	1	3	0.333333	2	4	0.5	36.1111	3	6	50	3	5	60
634	41	M	School 23	Urban	Class 28	1	1	1	0	1	0	1	0	1	0	1	1	0	1	0	1	9	1	4	0.25	1	3	0.333333	2	4	0.5	36.1111	4	6	66.6667	3	5	60
635	42	F	School 23	Urban	Class 28	1	1	1	0	0	0	1	0	0	1	0	1	0	0	0	0	5	2	4	0.5	0	3	0	2	4	0.5	33.3333	3	6	50	3	5	60
636	41	F	School 23	Urban	Class 28	1	1	1	1	0	0	0	1	1	0	0	0	0	0	0	0	5	1	4	0.25	0	3	0	0	4	0	8.33333	2	6	33.3333	2	5	40
638	38	F	School 23	Urban	Class 28	1	1	1	1	0	0	1	0	0	1	0	0	0	0	0	0	5	1	4	0.25	0	3	0	0	4	0	8.33333	3	6	50	2	5	40
639	41	F	School 23	Urban	Class 28	1	1	1	1	0	1	0	0	1	1	0	0	0	1	0	0	7	1	4	0.25	0	3	0	0	4	0	8.33333	2	6	33.3333	2	5	40
640	37	M	School 23	Urban	Class 28	1	1	1	0	0	1	1	0	0	0	1	0	0	0	0	1	6	2	4	0.5	0	3	0	1	4	0.25	25	2	6	33.3333	2	5	40
641	39	M	School 23	Urban	Class 28	1	1	1	1	0	1	1	0	1	0	1	1	0	1	1	0	10	2	4	0.5	1	3	0.333333	1	4	0.25	36.1111	3	6	50	1	5	20
642	45	F	School 23	Urban	Class 28	1	1	1	1	1	0	1	0	1	0	0	1	0	1	0	0	8	1	4	0.25	2	3	0.666667	2	4	0.5	47.2222	3	6	50	2	5	40
643	42	M	School 23	Urban	Class 28	1	1	0	0	0	0	0	0	1	1	1	0	0	0	0	1	5	1	4	0.25	0	3	0	0	4	0	8.33333	2	6	33.3333	2	5	40
644	38	F	School 23	Urban	Class 28	1	1	1	1	0	1	1	0	0	0	1	1	0	0	0	1	8	0	4	0	0	3	0	0	4	0	0	2	6	33.3333	2	5	40
645	42	M	School 23	Urban	Class 28	1	1	1	1	1	1	1	0	1	1	0	1	0	1	0	0	10	2	4	0.5	1	3	0.333333	2	4	0.5	44.4444	3	6	50	2	5	40
646	45	F	School 23	Urban	Class 28	1	1	1	1	1	1	1	1	1	0	0	0	0	1	0	0	9	3	4	0.75	2	3	0.666667	0	4	0	47.2222	2	6	33.3333	2	5	40
647	41	F	School 23	Urban	Class 28	1	0	1	1	0	0	0	1	0	0	1	0	1	0	0	1	6	1	4	0.25	2	3	0.666667	2	4	0.5	47.2222	2	6	33.3333	2	5	40
648	45	F	School 25	Rural	Class 31	1	1	1	1	1	1	0	0	0	0	1	1	0	1	0	1	9	2	4	0.5	1	3	0.333333	1	4	0.25	36.1111	2	5	40	2	5	40
649	46	M	School 25	Rural	Class 31	1	1	1	0	1	0	0	0	1	0	0	1	0	1	0	0	6	2	4	0.5	1	3	0.333333	1	4	0.25	36.1111	2	5	40	2	5	40
650	41	M	School 25	Rural	Class 31	1	1	1	1	0	0	0	1	1	1	0	1	1	1	1	0	10	1	4	0.25	1	3	0.333333	1	4	0.25	27.7778	2	5	40	2	5	40
651	36	M	School 25	Rural	Class 31	1	1	1	1	1	1	1	1	0	0	0	1	1	0	0	0	9	0	4	0	0	3	0	1	4	0.25	8.33333	2	5	40	2	5	40
652	38	M	School 25	Rural	Class 31	1	1	1	1	1	1	1	1	1	1	0	1	1	1	0	0	12	0	4	0	1	3	0.333333	1	4	0.25	19.4444	2	5	40	2	5	40
653	46	F	School 25	Rural	Class 31	1	1	1	1	1	1	0	1	1	1	0	1	1	1	0	0	11	2	4	0.5	2	3	0.666667	1	4	0.25	47.2222	3	5	60	3	5	60
654	46	F	School 25	Rural	Class 31	1	1	1	1	1	1	0	1	0	0	0	1	1	0	0	0	8	2	4	0.5	2	3	0.666667	1	4	0.25	47.2222	3	5	60	3	5	60
655	42	F	School 25	Rural	Class 31	1	1	1	1	0	0	1	1	0	0	0	1	1	0	0	0	7	2	4	0.5	1	3	0.333333	1	4	0.25	36.1111	2	5	40	2	5	40
656	49	F	School 25	Rural	Class 31	2	1	1	1	1	1	1	1	1	0	1	1	1	1	0	0	12	2	4	0.5	2	3	0.666667	1	3	0.333333	50	3	5	60	3	5	60
657	49	F	School 25	Rural	Class 31	2	1	1	1	1	0	1	1	0	1	0	1	1	0	0	0	9	2	4	0.5	1	3	0.333333	1	3	0.333333	38.8889	3	5	60	3	5	60
658	59	F	School 25	Rural	Class 31	2	1	1	1	1	1	1	0	1	0	1	1	0	1	0	1	11	3	4	0.75	2	3	0.666667	1	3	0.333333	58.3333	3	5	60	3	5	60
659	52	F	School 25	Rural	Class 31	2	1	1	1	1	1	1	1	1	0	1	1	1	1	0	1	13	3	4	0.75	1	3	0.333333	1	3	0.333333	47.2222	3	5	60	3	5	60
660	49	F	School 25	Rural	Class 31	2	1	1	1	1	0	0	1	0	0	0	1	1	0	0	0	7	2	4	0.5	1	3	0.333333	1	3	0.333333	38.8889	3	5	60	2	5	40
661	49	M	School 25	Rural	Class 31	2	1	1	1	0	1	1	1	1	0	1	1	1	1	0	1	12	2	4	0.5	1	3	0.333333	1	3	0.333333	38.8889	3	5	60	3	5	60
662	56	M	School 25	Rural	Class 31	2	1	1	1	1	1	1	1	1	1	1	1	0	1	1	1	14	3	4	0.75	2	3	0.666667	2	3	0.666667	69.4444	3	5	60	3	5	60
663	51	F	School 25	Rural	Class 31	2	1	1	1	1	1	1	1	1	0	1	1	1	1	0	1	13	2	4	0.5	1	3	0.333333	1	3	0.333333	38.8889	3	5	60	4	5	80
664	53	F	School 25	Rural	Class 31	2	1	1	1	0	1	1	1	0	0	1	1	1	0	0	1	10	3	4	0.75	2	3	0.666667	1	3	0.333333	58.3333	3	5	60	4	5	80
665	51	M	School 25	Rural	Class 31	2	1	1	1	1	1	1	1	1	0	1	1	1	1	0	1	13	1	4	0.25	1	3	0.333333	1	3	0.333333	30.5556	3	5	60	2	5	40
666	55	M	School 25	Rural	Class 31	2	1	1	1	1	0	1	1	0	1	0	1	1	0	1	0	10	3	4	0.75	2	3	0.666667	1	3	0.333333	58.3333	4	5	80	4	5	80
667	55	M	School 26	Village	Class 32	2	1	1	1	0	1	1	1	1	0	0	1	1	1	0	0	10	3	4	0.75	2	3	0.666667	1	5	0.2	53.8889	3	6	50	2	5	40
668	50	F	School 26	Village	Class 32	2	1	1	1	0	0	1	0	0	0	0	1	1	0	0	0	6	2	4	0.5	2	3	0.666667	4	5	0.8	65.5556	3	6	50	2	5	40
669	58	M	School 26	Village	Class 32	2	1	1	1	1	1	0	0	0	0	0	1	0	0	0	0	6	1	4	0.25	2	3	0.666667	3	5	0.6	50.5556	3	6	50	2	5	40
670	58	F	School 26	Village	Class 32	2	1	1	0	1	0	1	1	0	1	0	1	1	1	1	1	11	3	4	0.75	2	3	0.666667	4	5	0.8	73.8889	3	6	50	3	5	60
671	60	M	School 26	Village	Class 32	3	1	1	1	1	1	1	0	0	0	0	0	0	0	0	0	6	4	4	1	3	3	1	2	5	0.4	80	5	6	83.3333	4	5	80
672	65	F	School 26	Village	Class 32	3	1	1	1	1	1	1	1	1	0	1	1	1	1	0	1	13	4	4	1	3	3	1	4	5	0.8	93.3333	4	6	66.6667	3	5	60
673	65	M	School 26	Village	Class 32	3	1	1	1	1	1	0	0	1	0	1	1	1	1	1	1	12	2	4	0.5	3	3	1	4	5	0.8	76.6667	5	6	83.3333	4	5	80
674	64	M	School 26	Village	Class 32	3	1	1	1	1	1	1	1	1	0	1	1	1	1	0	1	13	3	4	0.75	2	3	0.666667	3	5	0.6	67.2222	4	6	66.6667	4	5	80
675	65	M	School 26	Village	Class 32	3	1	1	1	1	1	1	1	1	0	0	1	1	1	1	0	12	3	4	0.75	3	3	1	5	5	1	91.6667	4	6	66.6667	4	5	80
676	63	M	School 26	Village	Class 32	3	1	1	1	1	1	1	1	1	0	1	1	1	1	0	1	13	3	4	0.75	3	3	1	5	5	1	91.6667	4	6	66.6667	4	5	80
677	68	M	School 26	Village	Class 32	3	1	1	1	1	1	1	1	0	0	0	1	1	0	0	0	9	3	4	0.75	3	3	1	3	5	0.6	78.3333	4	6	66.6667	4	5	80
678	70	M	School 26	Village	Class 32	3	1	1	1	0	0	1	1	0	0	0	1	1	0	0	1	8	4	4	1	3	3	1	4	5	0.8	93.3333	5	6	83.3333	4	5	80
680	64	M	School 26	Village	Class 32	3	1	0	1	0	1	1	1	1	0	0	1	1	1	1	0	10	1	4	0.25	3	3	1	4	5	0.8	68.3333	4	6	66.6667	4	5	80
682	65	M	School 26	Village	Class 32	3	1	1	1	1	1	1	1	1	0	1	1	1	1	0	1	13	4	4	1	3	3	1	5	5	1	100	4	6	66.6667	4	5	80
683	71	M	School 26	Village	Class 32	3	1	1	1	1	1	1	1	1	0	1	1	1	1	0	1	13	2	4	0.5	3	3	1	5	5	1	83.3333	4	6	66.6667	4	5	80
684	68	M	School 26	Village	Class 32	3	1	1	1	1	1	1	1	1	1	1	1	1	1	1	1	15	3	4	0.75	3	3	1	3	5	0.6	78.3333	5	6	83.3333	5	5	100
685	69	M	School 26	Village	Class 32	3	1	1	1	1	1	1	1	1	0	0	1	1	1	0	0	11	3	4	0.75	3	3	1	3	5	0.6	78.3333	5	6	83.3333	4	5	80
686	64	F	School 26	Village	Class 32	3	1	1	1	1	1	1	1	1	1	1	1	1	1	1	1	15	1	4	0.25	2	3	0.666667	1	5	0.2	37.2222	3	6	50	2	5	40
687	64	F	School 26	Village	Class 32	3	1	1	1	1	1	1	0	0	1	1	1	0	0	0	1	10	3	4	0.75	2	3	0.666667	3	5	0.6	67.2222	4	6	66.6667	5	5	100
688	65	F	School 26	Village	Class 32	3	1	1	1	1	1	1	0	1	1	0	1	0	1	0	0	10	2	4	0.5	3	3	1	5	5	1	83.3333	3	6	50	4	5	80
689	70	M	School 26	Village	Class 32	3	1	1	1	1	1	1	1	1	1	1	1	1	1	1	1	15	3	4	0.75	3	3	1	5	5	1	91.6667	5	6	83.3333	4	5	80
690	70	F	School 26	Village	Class 32	3	1	1	1	1	1	1	1	0	1	1	1	1	0	1	1	13	3	4	0.75	3	3	1	5	5	1	91.6667	4	6	66.6667	4	5	80
691	68	M	School 26	Village	Class 32	3	1	1	1	1	1	1	1	1	0	1	1	1	1	0	1	13	4	4	1	3	3	1	3	5	0.6	86.6667	6	6	100	4	5	80
692	41	M	School 27	Rural	Class 33	1	1	1	0	0	1	1	0	1	1	0	1	0	1	1	0	9	2	4	0.5	0	3	0	2	5	0.4	30	4	6	66.6667	2	5	40
693	45	F	School 27	Rural	Class 33	1	0	0	1	0	1	1	0	1	1	0	0	0	0	0	1	6	1	4	0.25	1	3	0.333333	2	5	0.4	32.7778	2	6	33.3333	2	5	40
694	55	M	School 27	Rural	Class 33	2	1	1	1	1	1	1	1	1	1	1	0	1	1	1	1	14	2	4	0.5	3	3	1	2	5	0.4	63.3333	5	6	83.3333	2	5	40
695	50	F	School 27	Rural	Class 33	2	1	1	1	0	0	0	1	0	0	1	1	1	0	1	1	9	3	4	0.75	1	3	0.333333	3	5	0.6	56.1111	5	6	83.3333	3	5	60
696	58	F	School 27	Rural	Class 33	2	1	1	1	1	1	1	1	1	0	1	1	1	1	0	0	12	1	4	0.25	0	3	0	3	5	0.6	28.3333	5	6	83.3333	3	5	60
697	64	M	School 27	Rural	Class 33	3	1	1	1	1	1	1	1	1	0	1	1	1	1	0	1	13	4	4	1	3	3	1	4	5	0.8	93.3333	6	6	100	4	5	80
698	67	M	School 27	Rural	Class 33	3	1	1	1	1	1	1	1	1	1	1	1	1	1	1	1	15	4	4	1	3	3	1	5	5	1	100	6	6	100	5	5	100
699	70	M	School 27	Rural	Class 33	3	1	1	1	1	1	1	1	1	1	1	1	1	1	1	1	15	4	4	1	3	3	1	5	5	1	100	6	6	100	5	5	100
700	67	M	School 27	Rural	Class 33	3	1	1	1	0	0	1	1	1	0	0	1	1	1	1	1	11	4	4	1	3	3	1	5	5	1	100	6	6	100	5	5	100
701	60	M	School 27	Rural	Class 33	3	1	1	1	1	1	1	1	1	0	0	1	1	1	0	0	11	4	4	1	3	3	1	5	5	1	100	6	6	100	4	5	80
702	64	F	School 27	Rural	Class 33	3	1	1	1	1	1	1	1	1	1	1	1	1	1	0	1	14	4	4	1	3	3	1	5	5	1	100	6	6	100	4	5	80
704	57	M	School 21	Village	Class 25	2	1	1	1	1	1	1	1	0	0	0	1	1	0	0	0	9	3	4	0.75	3	3	1	3	4	0.75	83.3333	5	6	83.3333	4	5	80
705	57	F	School 21	Village	Class 25	2	1	1	1	1	1	1	1	0	1	1	1	1	0	1	1	13	3	4	0.75	3	3	1	3	4	0.75	83.3333	5	6	83.3333	3	5	60
706	52	M	School 21	Village	Class 25	2	1	1	1	0	1	1	1	1	0	0	1	1	1	0	0	10	3	4	0.75	3	3	1	3	4	0.75	83.3333	5	6	83.3333	3	5	60
708	57	F	School 21	Village	Class 25	2	1	1	1	1	1	1	0	1	0	1	1	0	1	0	1	11	2	4	0.5	1	3	0.333333	3	4	0.75	52.7778	5	6	83.3333	2	5	40
709	53	M	School 21	Village	Class 25	2	1	1	1	1	1	1	0	1	0	0	1	0	1	0	0	9	2	4	0.5	0	3	0	3	4	0.75	41.6667	3	6	50	2	5	40
710	49	F	School 21	Village	Class 25	2	1	1	1	1	1	0	0	0	0	1	0	0	0	0	0	6	2	4	0.5	3	3	1	3	4	0.75	75	5	6	83.3333	3	5	60
711	51	M	School 21	Village	Class 25	2	0	1	1	0	0	0	0	0	1	0	0	0	0	0	1	4	3	4	0.75	0	3	0	3	4	0.75	50	3	6	50	2	5	40
712	54	F	School 21	Village	Class 25	2	1	1	1	1	0	0	1	1	0	0	0	1	0	0	0	7	1	4	0.25	3	3	1	3	4	0.75	66.6667	5	6	83.3333	3	5	60
713	52	F	School 21	Village	Class 25	2	1	1	1	0	1	1	1	0	0	1	1	1	0	0	1	10	2	4	0.5	1	3	0.333333	3	4	0.75	52.7778	3	6	50	3	5	60
714	50	M	School 21	Village	Class 25	2	0	1	1	0	0	0	1	1	0	1	0	1	1	0	1	8	3	4	0.75	3	3	1	3	4	0.75	83.3333	5	6	83.3333	3	5	60
715	40	F	School 21	Village	Class 25	1	1	1	1	1	1	1	0	0	0	1	1	0	0	0	0	8	2	4	0.5	0	3	0	2	4	0.5	33.3333	2	6	33.3333	1	5	20
716	46	F	School 21	Village	Class 25	1	1	1	1	0	1	1	0	0	0	1	1	0	0	0	1	8	3	4	0.75	2	3	0.666667	2	4	0.5	63.8889	2	6	33.3333	2	5	40
717	46	F	School 21	Village	Class 25	1	1	1	1	0	0	0	0	0	1	1	0	0	0	1	1	7	2	4	0.5	1	3	0.333333	2	4	0.5	44.4444	2	6	33.3333	1	5	20
718	39	F	School 21	Village	Class 25	1	0	0	1	0	0	0	0	1	0	0	0	0	0	0	0	2	2	4	0.5	1	3	0.333333	2	4	0.5	44.4444	2	6	33.3333	1	5	20
719	43	M	School 21	Village	Class 25	1	0	0	1	1	1	0	0	0	0	0	0	0	0	0	0	3	0	4	0	0	3	0	2	4	0.5	16.6667	2	6	33.3333	1	5	20
720	45	M	School 21	Village	Class 25	1	1	1	1	0	1	1	1	0	1	1	1	1	0	1	1	12	1	4	0.25	2	3	0.666667	2	4	0.5	47.2222	1	6	16.6667	1	5	20
721	42	F	School 21	Village	Class 25	1	1	1	0	1	0	1	1	1	1	0	1	1	1	1	0	11	0	4	0	1	3	0.333333	2	4	0.5	27.7778	2	6	33.3333	1	5	20
722	43	F	School 21	Village	Class 25	1	1	1	1	0	1	0	0	1	0	1	0	0	0	0	0	6	2	4	0.5	1	3	0.333333	0	4	0	27.7778	2	6	33.3333	1	5	20
723	36	M	School 21	Village	Class 25	1	1	0	0	0	0	1	0	0	0	0	1	0	0	0	0	3	0	4	0	1	3	0.333333	0	4	0	11.1111	1	6	16.6667	1	5	20
724	38	M	School 21	Village	Class 25	1	1	0	1	1	1	0	0	0	1	0	0	0	0	0	0	5	1	4	0.25	0	3	0	0	4	0	8.33333	2	6	33.3333	1	5	20
725	36	F	School 21	Village	Class 25	1	1	1	1	0	1	0	0	0	1	0	0	0	0	0	0	5	0	4	0	0	3	0	1	4	0.25	8.33333	2	6	33.3333	1	5	20
726	46	F	School 21	Village	Class 25	1	1	1	1	0	1	0	0	0	0	0	0	0	0	0	0	4	1	4	0.25	0	3	0	2	4	0.5	25	2	6	33.3333	2	5	40
727	46	F	School 21	Village	Class 25	1	1	1	1	1	1	1	0	1	0	1	1	0	1	0	1	11	3	4	0.75	3	3	1	2	4	0.5	75	2	6	33.3333	1	5	20
728	41	M	School 21	Village	Class 25	1	1	1	1	1	1	1	0	0	0	0	0	0	0	0	0	6	2	4	0.5	0	3	0	2	4	0.5	33.3333	2	6	33.3333	1	5	20
729	43	M	School 21	Village	Class 25	1	0	1	1	0	0	1	0	0	0	1	0	0	0	0	0	4	3	4	0.75	0	3	0	2	4	0.5	41.6667	2	6	33.3333	1	5	20
730	40	M	School 21	Village	Class 25	1	1	1	0	1	1	1	0	1	0	1	1	0	0	0	0	8	0	4	0	0	3	0	2	4	0.5	16.6667	2	6	33.3333	1	5	20
731	41	F	School 21	Village	Class 25	1	0	0	0	0	1	1	1	0	0	0	1	1	0	0	0	5	0	4	0	0	3	0	2	4	0.5	16.6667	1	6	16.6667	1	5	20
732	36	F	School 21	Village	Class 25	1	0	1	1	0	0	0	0	0	0	1	0	0	0	0	1	4	2	4	0.5	1	3	0.333333	2	4	0.5	44.4444	2	6	33.3333	1	5	20
733	66	M	School 13	Rural	Class 15	3	1	1	1	1	1	1	1	1	0	0	1	1	1	0	0	11	4	4	1	3	3	1	5	5	1	100	4	5	80	4	4	100
734	65	M	School 22	Village	Class 26	3	1	1	1	1	1	1	0	1	0	1	1	0	1	0	1	11	4	4	1	3	3	1	5	5	1	100	5	6	83.3333	4	5	80
